# Supplementary material for: H3K27ac acetylome signatures reveal the epigenomic reorganization in remodeled non-failing human hearts
Source: Clin Epigenetics. 2020 Jul 14;12:106. doi: 10.1186/s13148-020-00895-5 (PMC7362435; doi:10.1186/s13148-020-00895-5)
Supplement: Supplementary file 8 — Additional file 8. Supplementary Table 2. a Identified active tandem regulated chromatin domains (TRCDs) in the short range (5Kb–100Kb) in patients when compared with controls. b Identified active TRCDs in the long range (100Kb–1 Mb) in patients when compared with controls. C Identified repressed TRCDs in the short range (5Kb–100Kb) in patients when compared with controls. d Identified repressed TRCDs in the long range (100Kb–1 Mb) in patients when compared with controls. e Randomized TRCDs in the short range (5Kb–100Kb) in patients when compared with controls. f Randomized TRCDs in the long range (100Kb–1 Mb) in patients when compared with controls. [file 13148_2020_895_MOESM8_ESM.xlsx]

## Sheet: Supplementary Table 2A
Supplementary Table 2A. Identified active tandem regulated chromatin domains in the short-range (5Kb-100Kb) in patients when compared with controls
Region Pair Number	Region ID*	Chromosome	Region Start†	Region End†	log2 Fold Change	Non-adjusted p-value‡	Adjusted p-value§			*: Regions were sorted by adjusted p-value from largest to smallest;
1	108	chr1	2260500	2263549	0.44462	0.00623631	0.0189578			†: Genomic coordinates were indicated using human genome assembly GRCh37/hg19;
1	109	chr1	2283800	2285979	0.940618	4.91648e-07	6.14924e-06			‡: Non-ajudsted p-value was calculated by Wald test;
2	343	chr1	9221700	9226379	0.552097	5.48522e-07	6.77248e-06			§: Adjusted p-value was calculated by FDR-BH.
2	344	chr1	9240700	9243849	0.921631	3.45963e-07	4.58854e-06
3	356	chr1	9397430	9401229	0.835519	5.75813e-07	7.03157e-06
3	360	chr1	9434550	9438799	0.586716	0.000175431	0.000940366
4	486	chr1	12170850	12173949	1.2607	2.49519e-11	1.33519e-09
4	487	chr1	12184450	12188449	0.696809	8.30596e-07	9.64842e-06
5	487	chr1	12184450	12188449	0.696809	8.30596e-07	9.64842e-06
5	490	chr1	12201000	12204999	0.709575	7.31739e-08	1.21865e-06
6	515	chr1	12578580	12580829	0.712304	8.31424e-07	9.64999e-06
6	516	chr1	12599200	12603179	0.443537	0.00382442	0.0126254
7	561	chr1	15484800	15486829	0.420913	0.0111852	0.0305748
7	563	chr1	15538000	15542049	0.790078	1.02248e-05	8.2721e-05
8	612	chr1	16413550	16416549	0.42565	0.000665778	0.00289251
8	613	chr1	16436780	16440849	1.01751	6.29294e-11	2.89985e-09
9	660	chr1	17292530	17295249	0.959503	2.09182e-10	7.95604e-09
9	661	chr1	17302480	17307679	0.573337	0.000263599	0.00132603
10	716	chr1	19695380	19697799	0.871042	2.44139e-08	4.81014e-07
10	718	chr1	19716480	19721329	0.563484	5.09996e-07	6.35876e-06
11	1152	chr1	31359930	31362849	0.484647	0.000507141	0.00230449
11	1153	chr1	31373050	31376849	0.497987	0.000318969	0.00156174
12	1178	chr1	32130830	32142349	0.427056	8.51879e-05	0.000506603
12	1179	chr1	32165200	32171679	0.518211	8.46087e-06	7.05177e-05
13	1248	chr1	33625480	33627999	0.557437	1.5902e-05	0.000120111
13	1249	chr1	33633300	33639149	0.626239	1.00175e-06	1.13343e-05
14	1336	chr1	36814150	36817729	0.41123	0.00362217	0.0120691
14	1337	chr1	36830750	36834449	0.658661	7.11927e-06	6.11078e-05
15	1744	chr1	53555800	53561229	0.815514	1.94138e-12	1.50344e-10
15	1748	chr1	53583400	53594299	1.15636	2.88877e-22	1.00011e-18
16	1748	chr1	53583400	53594299	1.15636	2.88877e-22	1.00011e-18
16	1751	chr1	53610750	53613279	0.870974	1.07078e-07	1.70099e-06
17	1944	chr1	61387150	61391349	0.781858	8.04037e-12	5.06794e-10
17	1946	chr1	61448150	61451899	0.523103	0.000212929	0.00110627
18	1947	chr1	61454550	61457749	0.752979	3.79805e-07	4.96185e-06
18	1949	chr1	61507550	61509999	0.55009	0.000468813	0.00215499
19	2091	chr1	68199550	68203399	0.544154	0.000102547	0.000593256
19	2092	chr1	68214350	68218149	0.503666	0.000208823	0.001089
20	2096	chr1	68404080	68406579	0.43336	0.00635148	0.0192408
20	2097	chr1	68411850	68413949	0.630977	0.000151496	0.000828476
21	2475	chr1	109782350	109784699	0.471947	0.00100975	0.00412708
21	2477	chr1	109795450	109799299	0.776238	3.09694e-11	1.60475e-09
22	2502	chr1	110165680	110168099	1.11073	7.67584e-11	3.40214e-09
22	2503	chr1	110178150	110180349	0.553762	0.000309745	0.00152139
23	2634	chr1	114524700	114528849	0.896406	3.07328e-10	1.10698e-08
23	2635	chr1	114544150	114546999	0.771757	1.52533e-06	1.6318e-05
24	2730	chr1	117366400	117369449	0.689436	4.33516e-07	5.55677e-06
24	2733	chr1	117420100	117423349	0.835265	1.41029e-10	5.70705e-09
25	2743	chr1	117513650	117516799	0.797879	8.97e-08	1.45731e-06
25	2744	chr1	117524580	117529299	0.542765	0.00020355	0.00106588
26	3103	chr1	154804500	154807099	0.886195	2.72029e-10	1.00051e-08
26	3105	chr1	154817180	154820499	0.548289	1.64472e-05	0.00012366
27	3196	chr1	156773900	156777329	0.571601	0.000167063	0.000900181
27	3197	chr1	156782680	156787499	0.475233	0.000370279	0.00177554
28	3489	chr1	175188950	175191849	0.50495	0.000278441	0.00139091
28	3490	chr1	175286300	175289029	0.459506	0.0128444	0.0343064
29	3592	chr1	181081130	181083399	0.58711	0.000132732	0.000739828
29	3594	chr1	181096880	181099049	0.60738	2.34134e-06	2.36415e-05
30	3635	chr1	183211580	183213649	0.42766	0.01633	0.0418297
30	3638	chr1	183246850	183261479	0.474446	4.34447e-10	1.48796e-08
31	3638	chr1	183246850	183261479	0.474446	4.34447e-10	1.48796e-08
31	3640	chr1	183269680	183277829	0.538698	3.6888e-07	4.84181e-06
32	3640	chr1	183269680	183277829	0.538698	3.6888e-07	4.84181e-06
32	3642	chr1	183284300	183290629	0.4845	3.57318e-07	4.71224e-06
33	3649	chr1	183536150	183538879	0.666269	1.09923e-06	1.22778e-05
33	3650	chr1	183546230	183552349	0.501729	1.62848e-06	1.73019e-05
34	3650	chr1	183546230	183552349	0.501729	1.62848e-06	1.73019e-05
34	3651	chr1	183576250	183580329	0.753784	6.1921e-08	1.06299e-06
35	3667	chr1	183900500	183903199	0.561206	0.000371266	0.00177966
35	3669	chr1	183951450	183954429	0.861149	9.43695e-10	2.89431e-08
36	3783	chr1	201373300	201376999	0.617423	1.15688e-05	9.17308e-05
36	3785	chr1	201387900	201391329	0.656554	0.000586924	0.00260224
37	3798	chr1	201504780	201509979	0.403866	0.000104439	0.000602202
37	3800	chr1	201520750	201527499	0.563662	3.19172e-06	3.06729e-05
38	3803	chr1	201538480	201541579	0.570214	4.16668e-05	0.000274617
38	3808	chr1	201597550	201601649	0.428747	0.00254721	0.00900045
39	3871	chr1	202567700	202570149	0.516306	7.86253e-05	0.000473126
39	3872	chr1	202583300	202586649	0.480359	4.96728e-06	4.48455e-05
40	3902	chr1	203317830	203321749	0.820592	1.10285e-07	1.74396e-06
40	3903	chr1	203332430	203335879	0.977284	7.48115e-10	2.36739e-08
41	3906	chr1	203346500	203350449	0.686501	4.9046e-06	4.44378e-05
41	3907	chr1	203371900	203378879	0.928766	4.26914e-10	1.46784e-08
42	3907	chr1	203371900	203378879	0.928766	4.26914e-10	1.46784e-08
42	3908	chr1	203408280	203411679	1.01676	8.13112e-10	2.54419e-08
43	3909	chr1	203416100	203419949	0.912675	8.28122e-07	9.62369e-06
43	3910	chr1	203431600	203442799	0.814172	2.54066e-08	4.9846e-07
44	3948	chr1	204234000	204236599	0.911837	1.87474e-09	5.19542e-08
44	3950	chr1	204249150	204259649	0.421732	1.14985e-06	1.27614e-05
45	3952	chr1	204263950	204266949	0.419673	0.00030366	0.00149651
45	3954	chr1	204275450	204277899	0.811156	4.48605e-07	5.7082e-06
46	3954	chr1	204275450	204277899	0.811156	4.48605e-07	5.7082e-06
46	3958	chr1	204307100	204309499	1.20526	3.80096e-09	9.61588e-08
47	3967	chr1	204423900	204438849	0.432953	8.4482e-08	1.3822e-06
47	3968	chr1	204443900	204453099	0.489139	5.86486e-07	7.14002e-06
48	4005	chr1	205550550	205553349	0.413699	0.00806168	0.0234556
48	4007	chr1	205566080	205570179	0.451773	0.000365169	0.00175406
49	4040	chr1	206642580	206645299	0.716834	5.70612e-06	5.0534e-05
49	4042	chr1	206668550	206672049	0.987704	2.54564e-09	6.7526e-08
50	4090	chr1	208200930	208206679	0.963012	2.32304e-15	4.52895e-13
50	4092	chr1	208219550	208223179	0.866648	2.50789e-07	3.52229e-06
51	4092	chr1	208219550	208223179	0.866648	2.50789e-07	3.52229e-06
51	4093	chr1	208249800	208251829	1.19013	1.57134e-10	6.24927e-09
52	4096	chr1	208262430	208265049	0.816325	4.94856e-10	1.65711e-08
52	4097	chr1	208273650	208276829	0.784798	8.4927e-07	9.8244e-06
53	4140	chr1	210409200	210412599	0.543694	0.000147962	0.000812173
53	4142	chr1	210464580	210470979	0.829201	8.89445e-11	3.82111e-09
54	4260	chr1	218536550	218540249	1.26601	7.51773e-17	2.58749e-14
54	4264	chr1	218581430	218583549	1.04449	5.61731e-09	1.35472e-07
55	4329	chr1	223287030	223289949	0.919245	3.33855e-11	1.70375e-09
55	4330	chr1	223315330	223317579	0.489609	0.00100329	0.0041049
56	4622	chr1	232565480	232569099	0.444076	0.000630095	0.00276289
56	4624	chr1	232620750	232623179	0.696543	0.000482571	0.00220877
57	4624	chr1	232620750	232623179	0.696543	0.000482571	0.00220877
57	4628	chr1	232683600	232685799	0.670257	9.07169e-05	0.000534015
58	4682	chr1	234950450	234953749	0.427395	0.000357949	0.00172532
58	4684	chr1	234977450	234979929	0.608036	1.79855e-05	0.000133108
59	4684	chr1	234977450	234979929	0.608036	1.79855e-05	0.000133108
59	4686	chr1	234992230	234995449	0.55682	4.08226e-05	0.000269882
60	4701	chr1	235146930	235149829	0.535179	9.84615e-05	0.00057343
60	4702	chr1	235157080	235160379	1.01373	5.6746e-15	9.36107e-13
61	4702	chr1	235157080	235160379	1.01373	5.6746e-15	9.36107e-13
61	4703	chr1	235180630	235188399	0.420862	2.69534e-05	0.00018923
62	4921	chr2	1593400	1599249	0.544047	3.65965e-06	3.45855e-05
62	4922	chr2	1604950	1611499	0.433369	0.000122035	0.000688846
63	4922	chr2	1604950	1611499	0.433369	0.000122035	0.000688846
63	4924	chr2	1653650	1658199	1.00597	1.0795e-14	1.63089e-12
64	5022	chr2	8633400	8637949	0.623847	5.58769e-07	6.86751e-06
64	5023	chr2	8653950	8657399	0.522331	0.000651666	0.00284227
65	5023	chr2	8653950	8657399	0.522331	0.000651666	0.00284227
65	5024	chr2	8674150	8678249	0.724183	1.0927e-08	2.38554e-07
66	5046	chr2	9303180	9308199	1.28159	2.69889e-17	1.1065e-14
66	5047	chr2	9317680	9321329	0.473587	0.00085605	0.00359479
67	5047	chr2	9317680	9321329	0.473587	0.00085605	0.00359479
67	5048	chr2	9328100	9333699	0.573797	7.54665e-05	0.000455838
68	5050	chr2	9350900	9355629	0.546282	2.50074e-05	0.000177129
68	5051	chr2	9364980	9372649	0.599186	4.80306e-08	8.55671e-07
69	5063	chr2	9486380	9488499	0.504365	0.00212598	0.00771445
69	5065	chr2	9517250	9521999	0.45613	0.00113252	0.00455539
70	5065	chr2	9517250	9521999	0.45613	0.00113252	0.00455539
70	5067	chr2	9531930	9534149	0.581901	1.46651e-05	0.000112167
71	5101	chr2	10195600	10199179	0.642951	5.15144e-07	6.4172e-06
71	5102	chr2	10217600	10221999	0.710445	7.65371e-07	8.99569e-06
72	5138	chr2	11517350	11519899	0.697925	7.81591e-06	6.60464e-05
72	5141	chr2	11530730	11536749	0.477272	4.98457e-05	0.000320565
73	5303	chr2	23746250	23749049	0.798063	1.46086e-06	1.57006e-05
73	5306	chr2	23785130	23790249	0.921793	7.692e-11	3.40389e-09
74	5306	chr2	23785130	23790249	0.921793	7.692e-11	3.40389e-09
74	5307	chr2	23810930	23820129	0.769096	1.83426e-09	5.09843e-08
75	5307	chr2	23810930	23820129	0.769096	1.83426e-09	5.09843e-08
75	5308	chr2	23837880	23844349	0.613799	7.39439e-07	8.7351e-06
76	5308	chr2	23837880	23844349	0.613799	7.39439e-07	8.7351e-06
76	5309	chr2	23858850	23861599	0.458536	0.00254473	0.00899283
77	5309	chr2	23858850	23861599	0.458536	0.00254473	0.00899283
77	5311	chr2	23891330	23895399	0.562931	1.92297e-05	0.000140948
78	5484	chr2	28864500	28869849	1.1459	1.44886e-13	1.55957e-11
78	5487	chr2	28882600	28888529	0.599404	5.58041e-07	6.86568e-06
79	5532	chr2	30587300	30590649	0.601339	1.54998e-05	0.00011768
79	5533	chr2	30626000	30638249	0.446655	6.72895e-05	0.00041339
80	5683	chr2	38331950	38335229	0.524617	2.93685e-05	0.000202966
80	5684	chr2	38372700	38375379	0.420397	0.0118792	0.0321317
81	5758	chr2	42164150	42166749	0.645423	2.70542e-05	0.000189842
81	5761	chr2	42174150	42176849	0.502591	7.08692e-05	0.000431672
82	5761	chr2	42174150	42176849	0.502591	7.08692e-05	0.000431672
82	5762	chr2	42190050	42195979	0.742451	1.05299e-07	1.67655e-06
83	5762	chr2	42190050	42195979	0.742451	1.05299e-07	1.67655e-06
83	5764	chr2	42235630	42237749	0.834738	1.97528e-07	2.8847e-06
84	5764	chr2	42235630	42237749	0.834738	1.97528e-07	2.8847e-06
84	5765	chr2	42250400	42253799	0.704443	9.00152e-08	1.46073e-06
85	5783	chr2	42980480	42985299	0.582027	8.98046e-05	0.000529316
85	5785	chr2	43018580	43021449	0.498239	0.00119318	0.00476777
86	5788	chr2	43062750	43064849	0.417678	0.00648928	0.0196071
86	5790	chr2	43070930	43077229	1.0243	4.53873e-12	3.16338e-10
87	5793	chr2	43092230	43095499	0.528102	5.18966e-05	0.000331433
87	5794	chr2	43100950	43109499	0.451569	0.00113816	0.00457612
88	5794	chr2	43100950	43109499	0.451569	0.00113816	0.00457612
88	5795	chr2	43129100	43139349	0.624986	6.13292e-09	1.46136e-07
89	5795	chr2	43129100	43139349	0.624986	6.13292e-09	1.46136e-07
89	5797	chr2	43147030	43165999	0.437951	8.16033e-05	0.000488306
90	5797	chr2	43147030	43165999	0.437951	8.16033e-05	0.000488306
90	5799	chr2	43171430	43191149	0.55618	9.67564e-07	1.09832e-05
91	5805	chr2	43258000	43261729	0.680709	1.41149e-07	2.15207e-06
91	5806	chr2	43269650	43274799	0.6858	5.29789e-11	2.5378e-09
92	5812	chr2	43331280	43341999	0.615664	1.80539e-08	3.68467e-07
92	5814	chr2	43348400	43355049	1.07088	3.16288e-17	1.19265e-14
93	5909	chr2	46368330	46372049	1.07953	1.17999e-13	1.29007e-11
93	5912	chr2	46383430	46386429	1.06292	5.20826e-13	4.79211e-11
94	5917	chr2	46413350	46417149	0.569031	2.62609e-06	2.60822e-05
94	5918	chr2	46422680	46430549	0.55865	5.50435e-08	9.59098e-07
95	5965	chr2	47194130	47198799	0.697565	3.08807e-06	2.98103e-05
95	5966	chr2	47210500	47220299	0.497239	2.26254e-05	0.000162194
96	6086	chr2	55346030	55348999	0.708009	4.50362e-05	0.000293807
96	6089	chr2	55383550	55387529	0.538842	0.000413717	0.00194601
97	6179	chr2	62683350	62687349	0.758683	2.14863e-07	3.07977e-06
97	6181	chr2	62692830	62695649	0.746815	8.93557e-07	1.02432e-05
98	6181	chr2	62692830	62695649	0.746815	8.93557e-07	1.02432e-05
98	6183	chr2	62701480	62706099	0.514257	6.1952e-06	5.40921e-05
99	6318	chr2	69995980	69998029	0.788054	2.78339e-07	3.83012e-06
99	6320	chr2	70024700	70027099	0.633305	7.1242e-06	6.11313e-05
100	6376	chr2	71839550	71846799	0.469752	1.67999e-07	2.50061e-06
100	6377	chr2	71871830	71874099	0.521794	0.000373561	0.00178851
101	6377	chr2	71871830	71874099	0.521794	0.000373561	0.00178851
101	6378	chr2	71910800	71915249	0.603684	0.000298391	0.00147497
102	6410	chr2	73302080	73304129	0.418192	0.0120151	0.0324268
102	6411	chr2	73314230	73321849	0.552293	4.19454e-05	0.000276257
103	6437	chr2	74469350	74471399	0.421181	0.0132779	0.0352815
103	6439	chr2	74516980	74521849	0.807407	4.43613e-10	1.51377e-08
104	6492	chr2	85481930	85488649	0.400226	0.000385177	0.00183373
104	6494	chr2	85495950	85501229	0.471265	0.0002888	0.00143366
105	6532	chr2	86016300	86027879	0.456644	6.83908e-07	8.15294e-06
105	6533	chr2	86037850	86039899	0.849755	4.49505e-09	1.11532e-07
106	6597	chr2	87782900	87787149	0.451121	0.000433112	0.00201889
106	6599	chr2	87795450	87799499	0.497487	8.12804e-05	0.000486687
107	6599	chr2	87795450	87799499	0.497487	8.12804e-05	0.000486687
107	6602	chr2	87847680	87850529	0.521286	0.00185258	0.00687266
108	6602	chr2	87847680	87850529	0.521286	0.00185258	0.00687266
108	6603	chr2	87871180	87875749	0.893339	5.8526e-11	2.76082e-09
109	6603	chr2	87871180	87875749	0.893339	5.8526e-11	2.76082e-09
109	6604	chr2	87882680	87885099	0.578923	8.26354e-05	0.000493634
110	6606	chr2	87900680	87905179	0.569943	3.14447e-08	5.99211e-07
110	6609	chr2	87972850	87977799	0.632656	1.02013e-07	1.63262e-06
111	6808	chr2	100696450	100700579	0.534753	0.00013746	0.000763094
111	6809	chr2	100719530	100723079	0.744508	9.89917e-08	1.59157e-06
112	6876	chr2	102577250	102579799	0.446414	0.00276718	0.00965535
112	6881	chr2	102648900	102650999	0.751501	3.15974e-05	0.00021575
113	6997	chr2	109877900	109886549	0.56504	3.73546e-08	6.90589e-07
113	6999	chr2	109899250	109902849	0.410466	0.000992549	0.00406751
114	7056	chr2	112031630	112035299	0.508209	2.55603e-05	0.00018045
114	7057	chr2	112068780	112072049	0.610044	2.82208e-05	0.000196348
115	7057	chr2	112068780	112072049	0.610044	2.82208e-05	0.000196348
115	7058	chr2	112102900	112107729	0.511448	5.57243e-07	6.85889e-06
116	7061	chr2	112134000	112136279	0.840448	2.01938e-09	5.53573e-08
116	7064	chr2	112199450	112202399	0.724886	1.26302e-05	9.87431e-05
117	7064	chr2	112199450	112202399	0.724886	1.26302e-05	9.87431e-05
117	7065	chr2	112208600	112212649	0.562378	7.41281e-06	6.31607e-05
118	7065	chr2	112208600	112212649	0.562378	7.41281e-06	6.31607e-05
118	7066	chr2	112219380	112222829	0.455546	0.0011354	0.00456575
119	7066	chr2	112219380	112222829	0.455546	0.0011354	0.00456575
119	7067	chr2	112228100	112231249	0.406399	0.0119122	0.0322084
120	7067	chr2	112228100	112231249	0.406399	0.0119122	0.0322084
120	7068	chr2	112236900	112239499	1.11852	1.07185e-11	6.39875e-10
121	7077	chr2	112660550	112665849	0.493935	2.60102e-06	2.58701e-05
121	7079	chr2	112702650	112706129	0.485457	0.000192937	0.0010174
122	7183	chr2	121331300	121336199	0.63945	8.2734e-06	6.90995e-05
122	7185	chr2	121352800	121356779	0.844706	6.46099e-08	1.099e-06
123	7193	chr2	121521080	121525199	0.885122	1.69859e-10	6.66971e-09
123	7201	chr2	121623650	121626649	0.659709	2.56304e-05	0.000180853
124	7202	chr2	121630800	121635229	1.66136	2.19758e-22	8.75235e-19
124	7205	chr2	121668400	121679699	0.591138	1.96565e-07	2.87364e-06
125	7300	chr2	129104100	129107479	0.583598	3.42785e-06	3.26146e-05
125	7302	chr2	129133850	129139629	0.439723	0.00871919	0.0250368
126	7510	chr2	159905180	159907199	0.569	0.000613391	0.00270111
126	7512	chr2	159920180	159923629	0.538113	2.73161e-05	0.000191055
127	7579	chr2	161439450	161442549	0.737853	4.94045e-08	8.72639e-07
127	7580	chr2	161486550	161488999	0.469976	0.00598375	0.0183522
128	8032	chr2	203012680	203015229	0.725268	4.40984e-07	5.62148e-06
128	8033	chr2	203024730	203028129	0.412537	0.00850275	0.0245265
129	8178	chr2	217496630	217503799	0.516686	5.80401e-08	1.00503e-06
129	8180	chr2	217528700	217530779	0.685834	1.51647e-06	1.62346e-05
130	8202	chr2	217838530	217840779	0.928425	2.24205e-09	6.06082e-08
130	8204	chr2	217927700	217930849	0.546535	0.000148492	0.000814763
131	8235	chr2	218576800	218580729	0.888945	3.00756e-15	5.48024e-13
131	8236	chr2	218593250	218596099	0.642301	3.4746e-06	3.30046e-05
132	8236	chr2	218593250	218596099	0.642301	3.4746e-06	3.30046e-05
132	8238	chr2	218604250	218607149	1.59284	1.00093e-19	1.07327e-16
133	8239	chr2	218611600	218619329	1.37921	4.12548e-22	1.15014e-18
133	8240	chr2	218652850	218655949	0.512788	2.61717e-06	2.60097e-05
134	8468	chr2	232793680	232797079	0.626343	1.48173e-05	0.000113114
134	8470	chr2	232824900	232827599	0.435865	0.00329724	0.0111808
135	8570	chr2	237581980	237584649	0.463842	0.00180087	0.00671163
135	8572	chr2	237594180	237598699	0.518377	0.000301705	0.00148872
136	8596	chr2	238098730	238101699	1.17394	1.62718e-15	3.5166e-13
136	8598	chr2	238107430	238111429	1.10303	1.32922e-09	3.86416e-08
137	8602	chr2	238163930	238166379	0.893417	3.52625e-08	6.58021e-07
137	8603	chr2	238175930	238179929	1.27041	9.23082e-12	5.64355e-10
138	8603	chr2	238175930	238179929	1.27041	9.23082e-12	5.64355e-10
138	8604	chr2	238187600	238189649	1.007	6.60528e-09	1.55838e-07
139	8685	chr2	239606700	239612579	0.579362	0.000131786	0.000735256
139	8686	chr2	239635630	239639379	0.400104	0.0107852	0.0296426
140	8760	chr2	241929600	241940099	0.488005	2.17381e-05	0.000156639
140	8761	chr2	241948150	241951199	0.725945	3.12511e-07	4.19475e-06
141	8817	chr3	4545330	4548029	0.408526	0.00699056	0.0208636
141	8821	chr3	4573280	4576599	0.580691	4.23036e-05	0.000278156
142	8840	chr3	5035550	5038279	0.410933	0.00199555	0.00731546
142	8841	chr3	5047650	5049749	1.31286	3.56204e-13	3.47225e-11
143	8862	chr3	8602950	8605229	0.842474	4.40047e-08	7.97145e-07
143	8863	chr3	8615850	8617879	0.719926	6.27912e-05	0.000389185
144	8868	chr3	8648180	8650699	0.929964	1.55927e-10	6.219e-09
144	8869	chr3	8663100	8666099	0.920549	8.93549e-11	3.8325e-09
145	8963	chr3	11582850	11588129	0.815733	9.6628e-11	4.10654e-09
145	8964	chr3	11594100	11598799	0.529978	1.22605e-07	1.90529e-06
146	9041	chr3	13304200	13307179	0.544702	0.000192765	0.00101705
146	9042	chr3	13317180	13320729	1.36164	1.72587e-16	5.27844e-14
147	9054	chr3	13566680	13569149	0.82403	2.18513e-06	2.22682e-05
147	9057	chr3	13576780	13581149	1.20872	2.61393e-13	2.62136e-11
148	9098	chr3	14833380	14836729	0.564165	0.000256011	0.00129487
148	9099	chr3	14844450	14848029	0.481751	0.000190617	0.00100781
149	9104	chr3	14893600	14895829	0.513263	0.00117696	0.00471046
149	9105	chr3	14901300	14906699	0.475081	5.95374e-05	0.00037186
150	9164	chr3	16439350	16443249	0.408069	0.00126004	0.00499768
150	9167	chr3	16480180	16482799	0.499665	0.000110611	0.000632935
151	9275	chr3	27565300	27567529	0.405853	0.0160844	0.0413289
151	9276	chr3	27575230	27577349	0.788957	2.52376e-05	0.000178578
152	9310	chr3	30520780	30522879	0.442178	0.00498815	0.0157696
152	9311	chr3	30539350	30541549	0.424028	0.00909634	0.0258878
153	9311	chr3	30539350	30541549	0.424028	0.00909634	0.0258878
153	9312	chr3	30551980	30554079	0.666165	0.000159736	0.000867072
154	9407	chr3	37615630	37618549	0.805424	2.13104e-09	5.81193e-08
154	9409	chr3	37629150	37636599	0.576668	2.56275e-07	3.59073e-06
155	9427	chr3	37826300	37829279	0.407878	0.00599985	0.0183955
155	9429	chr3	37847300	37855449	0.514281	1.44424e-05	0.000110767
156	9434	chr3	37943050	37949449	0.401291	0.00105672	0.00429076
156	9436	chr3	37962780	37968129	0.62421	2.54791e-07	3.5731e-06
157	9440	chr3	37996700	38000329	0.517417	0.000476812	0.00218564
157	9441	chr3	38007550	38012079	0.829974	1.21655e-10	5.01718e-09
158	9505	chr3	40731650	40734129	0.519801	0.000144981	0.000798798
158	9507	chr3	40810450	40813649	0.923987	6.09095e-11	2.82545e-09
159	9565	chr3	42891780	42895549	1.63048	1.63091e-16	5.05202e-14
159	9566	chr3	42912000	42914999	1.03993	8.51156e-10	2.64837e-08
160	9582	chr3	43401750	43409729	0.408921	0.000224645	0.00115743
160	9584	chr3	43420130	43422249	0.474302	0.00601585	0.0184303
161	9649	chr3	46456880	46460399	0.409572	0.00280342	0.00975983
161	9650	chr3	46503030	46507749	0.50539	5.19899e-05	0.000331752
162	9711	chr3	48192000	48194799	0.486305	3.9902e-05	0.000265053
162	9713	chr3	48255700	48258599	0.603263	8.20161e-05	0.000490566
163	9729	chr3	48699880	48702529	0.595622	0.000710397	0.00306487
163	9730	chr3	48720050	48724749	0.439154	6.41748e-05	0.000396615
164	9917	chr3	53199530	53202179	0.879703	9.0479e-10	2.78725e-08
164	9919	chr3	53227100	53229179	0.837062	1.69034e-06	1.78571e-05
165	9970	chr3	57018800	57022679	0.916982	1.21585e-10	5.01718e-09
165	9971	chr3	57040330	57043179	0.678337	2.74671e-05	0.000191775
166	9978	chr3	57185100	57187429	0.466829	0.00410662	0.0133952
166	9979	chr3	57192500	57194829	0.406477	0.00410408	0.0133931
167	10002	chr3	57955180	57959499	0.546508	3.79636e-07	4.96185e-06
167	10004	chr3	57968000	57970929	0.474017	0.000116037	0.000659264
168	10080	chr3	62152400	62154499	0.433029	0.00404416	0.0132255
168	10081	chr3	62164150	62167929	0.49111	0.000994103	0.00407328
169	10154	chr3	66442430	66446179	0.774989	1.02533e-08	2.2615e-07
169	10156	chr3	66455080	66458279	0.554821	4.26861e-06	3.94708e-05
170	10292	chr3	73568850	73571549	0.464251	0.000213535	0.00110902
170	10293	chr3	73596400	73598449	0.828436	2.60727e-07	3.64381e-06
171	10308	chr3	75389400	75392049	0.961723	2.74438e-08	5.32803e-07
171	10309	chr3	75442650	75444749	0.53925	0.00178162	0.00664924
172	10480	chr3	112051050	112053299	0.925034	4.28403e-06	3.95838e-05
172	10484	chr3	112109430	112111449	0.67829	0.000538616	0.00242039
173	10495	chr3	112884680	112886949	0.548875	0.000189216	0.00100155
173	10496	chr3	112929130	112932849	0.401079	0.00485682	0.01542
174	10496	chr3	112929130	112932849	0.401079	0.00485682	0.01542
174	10499	chr3	112979000	112981129	1.05927	1.30543e-07	2.00187e-06
175	10499	chr3	112979000	112981129	1.05927	1.30543e-07	2.00187e-06
175	10500	chr3	112993800	112996299	0.872155	2.13375e-09	5.81193e-08
176	10649	chr3	123416950	123420779	0.699821	6.10985e-07	7.37388e-06
176	10650	chr3	123430030	123432449	0.633123	6.14744e-05	0.000382384
177	10693	chr3	124560700	124565499	0.709761	7.75711e-11	3.42727e-09
177	10696	chr3	124577130	124582179	0.440681	2.89662e-06	2.82656e-05
178	10764	chr3	126567130	126571699	0.719345	5.61136e-06	4.98055e-05
178	10769	chr3	126645180	126647249	0.630601	0.000357469	0.0017236
179	10769	chr3	126645180	126647249	0.630601	0.000357469	0.0017236
179	10772	chr3	126677950	126682599	0.441162	0.000126204	0.000709079
180	10772	chr3	126677950	126682599	0.441162	0.000126204	0.000709079
180	10773	chr3	126700100	126706099	0.683521	3.95951e-06	3.69806e-05
181	10822	chr3	127913300	127915729	0.692365	4.25866e-06	3.9405e-05
181	10824	chr3	127997080	127999479	0.494013	0.00022791	0.00117123
182	10913	chr3	129271180	129286649	0.620445	4.7741e-08	8.52095e-07
182	10915	chr3	129294950	129298929	0.591249	1.56162e-05	0.000118434
183	10915	chr3	129294950	129298929	0.591249	1.56162e-05	0.000118434
183	10917	chr3	129305250	129307299	0.908174	6.99381e-09	1.63574e-07
184	10963	chr3	133645080	133647149	0.448245	0.00574027	0.0177126
184	10964	chr3	133661000	133668749	0.498523	0.000120412	0.000681205
185	10979	chr3	134048900	134057129	0.766074	1.43402e-15	3.22411e-13
185	10982	chr3	134068780	134070979	0.74166	2.36921e-06	2.38624e-05
186	11038	chr3	138579830	138583949	0.634427	7.53089e-07	8.87379e-06
186	11040	chr3	138615830	138619199	0.409851	0.000887879	0.00370828
187	11058	chr3	139693500	139696149	0.487775	0.000747748	0.00320075
187	11059	chr3	139740180	139744249	1.13655	2.58914e-12	1.93519e-10
188	11082	chr3	140992680	140995329	0.745717	0.0003082	0.0015154
188	11084	chr3	141009750	141012599	0.442484	0.000153034	0.000836394
189	11154	chr3	149101730	149103899	0.539032	0.00157189	0.00600066
189	11157	chr3	149195630	149199079	0.576074	6.78088e-06	5.85276e-05
190	11259	chr3	158389180	158391349	0.419161	0.00165094	0.00624768
190	11262	chr3	158448580	158451549	0.427048	0.00950064	0.0267652
191	11548	chr3	184183100	184185829	0.789506	1.35756e-08	2.89254e-07
191	11549	chr3	184230350	184232429	0.478357	0.00140615	0.00546826
192	11558	chr3	184349850	184355129	0.463511	0.00535287	0.0167208
192	11561	chr3	184395630	184398199	0.776683	1.02091e-07	1.63293e-06
193	11561	chr3	184395630	184398199	0.776683	1.02091e-07	1.63293e-06
193	11562	chr3	184404300	184406629	0.551206	0.000618832	0.00272163
194	11565	chr3	184431750	184436329	0.736572	4.7482e-08	8.48698e-07
194	11566	chr3	184473000	184476399	0.8788	2.64215e-07	3.67733e-06
195	11566	chr3	184473000	184476399	0.8788	2.64215e-07	3.67733e-06
195	11567	chr3	184490480	184492749	0.45621	0.000627114	0.00275284
196	11567	chr3	184490480	184492749	0.45621	0.000627114	0.00275284
196	11568	chr3	184503550	184505699	0.641736	0.000460752	0.0021246
197	11817	chr3	194928250	194933649	0.607272	2.1453e-06	2.19259e-05
197	11818	chr3	194941700	194945879	0.824949	8.97421e-09	2.02257e-07
198	11818	chr3	194941700	194945879	0.824949	8.97421e-09	2.02257e-07
198	11819	chr3	194958080	194962249	0.514302	8.6615e-06	7.19958e-05
199	11826	chr3	195307200	195312779	0.40012	0.00138628	0.00540759
199	11828	chr3	195350950	195353049	0.762593	8.01715e-06	6.74239e-05
200	11889	chr3	197145830	197148799	0.822681	1.03935e-09	3.12917e-08
200	11890	chr3	197154100	197156229	0.761596	1.92319e-05	0.000140948
201	11936	chr4	965550	967649	0.614217	0.0052808	0.0165274
201	11937	chr4	979430	982349	0.656221	1.46029e-05	0.000111814
202	11939	chr4	1027100	1029329	1.46325	8.81965e-12	5.45195e-10
202	11942	chr4	1039300	1042899	0.572963	0.000558855	0.0024978
203	11949	chr4	1198580	1206049	0.569555	1.86209e-06	1.94504e-05
203	11951	chr4	1226480	1229329	0.432771	0.00260105	0.00915706
204	11981	chr4	2245000	2248679	0.786156	9.98113e-10	3.0345e-08
204	11982	chr4	2254080	2272749	0.410058	7.48839e-05	0.000453451
205	12004	chr4	2810350	2815599	0.579742	1.07775e-05	8.6415e-05
205	12006	chr4	2838200	2840629	0.720362	1.00614e-06	1.13794e-05
206	12027	chr4	3369830	3373249	0.46736	6.6909e-05	0.000411506
206	12029	chr4	3385780	3392199	0.603587	2.69544e-07	3.74079e-06
207	12070	chr4	6731880	6735579	0.797148	7.14828e-09	1.66628e-07
207	12071	chr4	6747430	6750649	0.685096	7.84388e-07	9.17665e-06
208	12120	chr4	7827080	7831049	0.632773	1.3378e-06	1.45406e-05
208	12123	chr4	7841900	7847199	0.777548	2.05572e-08	4.1172e-07
209	12123	chr4	7841900	7847199	0.777548	2.05572e-08	4.1172e-07
209	12124	chr4	7871830	7874199	1.08766	4.88408e-08	8.67621e-07
210	12124	chr4	7871830	7874199	1.08766	4.88408e-08	8.67621e-07
210	12128	chr4	7919530	7921579	0.58415	0.000468595	0.00215435
211	12223	chr4	15385500	15387949	1.36904	4.8762e-15	8.28923e-13
211	12229	chr4	15480080	15482499	0.607653	0.000223174	0.00115091
212	12380	chr4	38113530	38117879	0.53313	4.49865e-07	5.72161e-06
212	12381	chr4	38131630	38134999	0.542423	6.34246e-05	0.0003925
213	12528	chr4	53707150	53709299	0.48847	0.000534014	0.00240397
213	12531	chr4	53727050	53730379	0.574655	8.97923e-05	0.000529316
214	12705	chr4	77658780	77661529	0.685383	0.000103732	0.000598497
214	12706	chr4	77673100	77676899	1.20861	3.17225e-16	8.75635e-14
215	12706	chr4	77673100	77676899	1.20861	3.17225e-16	8.75635e-14
215	12708	chr4	77722200	77724399	0.621246	4.90521e-05	0.000316263
216	12708	chr4	77722200	77724399	0.621246	4.90521e-05	0.000316263
216	12709	chr4	77732250	77735079	0.800774	2.69581e-07	3.74079e-06
217	12709	chr4	77732250	77735079	0.800774	2.69581e-07	3.74079e-06
217	12710	chr4	77750900	77754399	0.475839	0.00132547	0.00521489
218	13087	chr4	120566050	120568079	1.30784	4.0419e-10	1.40023e-08
218	13088	chr4	120654500	120656799	0.688585	0.000164903	0.000890268
219	13130	chr4	124755080	124757449	0.552794	0.000816151	0.0034543
219	13132	chr4	124790580	124793699	0.655918	7.29116e-05	0.000442469
220	13236	chr4	141561730	141564199	0.429113	0.00317537	0.0108329
220	13238	chr4	141647500	141650949	0.447096	0.00206851	0.00755113
221	13277	chr4	144268680	144273699	0.427765	1.7774e-05	0.000131788
221	13278	chr4	144295050	144298249	0.497491	0.000874349	0.00366336
222	13724	chr4	186461750	186463899	0.534565	0.000554866	0.002483
222	13725	chr4	186479880	186482449	0.525118	0.0019703	0.00723524
223	14011	chr5	14416050	14419079	1.09026	1.97686e-15	3.99368e-13
223	14012	chr5	14426580	14430179	0.449328	0.00534287	0.0166915
224	14012	chr5	14426580	14430179	0.449328	0.00534287	0.0166915
224	14013	chr5	14439400	14443379	0.531365	2.41982e-05	0.000172141
225	14610	chr5	73661350	73665749	1.49683	3.81001e-23	1.77032e-19
225	14612	chr5	73679050	73681329	0.499916	0.00411917	0.0134345
226	14631	chr5	75987200	75989229	0.828063	2.49419e-05	0.000176845
226	14632	chr5	76009600	76013649	0.65657	3.94743e-05	0.000262525
227	14670	chr5	78103830	78106799	0.474055	0.00297869	0.0102547
227	14671	chr5	78202050	78206829	0.465771	0.000713512	0.0030764
228	14735	chr5	81640630	81645929	0.933121	3.2342e-10	1.15746e-08
228	14736	chr5	81651950	81655149	0.431142	0.00514314	0.0161853
229	15407	chr5	141594450	141597249	0.656834	4.85654e-06	4.40805e-05
229	15410	chr5	141624600	141627429	1.4964	1.50848e-15	3.32189e-13
230	15533	chr5	146831100	146835479	0.713563	1.12071e-06	1.24777e-05
230	15536	chr5	146888050	146890479	0.572851	0.000357203	0.00172292
231	15536	chr5	146888050	146890479	0.572851	0.000357203	0.00172292
231	15538	chr5	146932380	146935949	0.922699	4.04817e-10	1.40023e-08
232	15635	chr5	149531380	149545629	0.532338	7.66826e-06	6.49996e-05
232	15636	chr5	149554650	149564799	0.648313	5.46596e-08	9.54198e-07
233	15636	chr5	149554650	149564799	0.648313	5.46596e-08	9.54198e-07
233	15637	chr5	149587500	149594949	1.0525	7.44011e-10	2.35708e-08
234	15693	chr5	151075280	151083249	0.563967	9.86346e-07	1.11736e-05
234	15695	chr5	151119130	151122549	0.491785	0.000400416	0.00189592
235	15804	chr5	157077930	157079979	0.908934	3.3597e-05	0.000227453
235	15806	chr5	157112150	157116399	0.657369	0.000220984	0.0011411
236	15853	chr5	159245300	159248179	0.63797	0.000487136	0.00222673
236	15856	chr5	159303350	159307129	0.511836	0.00012834	0.000719772
237	15870	chr5	159601450	159603879	0.547936	0.000439061	0.00204044
237	15872	chr5	159614080	159616849	0.572224	0.000100479	0.000582869
238	15872	chr5	159614080	159616849	0.572224	0.000100479	0.000582869
238	15874	chr5	159625800	159627949	0.585184	0.000131975	0.000736011
239	16043	chr5	172091400	172096599	0.508393	2.55867e-06	2.554e-05
239	16045	chr5	172104600	172108279	0.543817	7.54301e-07	8.88056e-06
240	16264	chr5	179192050	179194249	1.03575	7.69543e-09	1.77453e-07
240	16266	chr5	179218500	179224879	0.437847	8.8174e-05	0.000521358
241	16280	chr5	180048800	180052129	0.703346	7.19906e-07	8.52602e-06
241	16282	chr5	180071280	180074949	0.696302	9.30304e-06	7.63047e-05
242	16323	chr6	1613200	1615779	0.550139	0.00607987	0.0185856
242	16324	chr6	1623650	1626579	0.526625	0.0019466	0.00715953
243	16396	chr6	3797550	3800599	0.479928	0.000188439	0.000997813
243	16398	chr6	3805600	3808399	0.751323	1.48314e-07	2.24598e-06
244	16833	chr6	21873180	21875729	0.746688	7.1729e-06	6.14546e-05
244	16835	chr6	21952880	21955729	0.581267	6.87712e-05	0.000420991
245	16839	chr6	22069550	22073099	0.641695	6.72092e-05	0.000412988
245	16841	chr6	22146150	22149329	0.463331	0.00136837	0.00534671
246	16865	chr6	25278050	25281549	0.549876	0.000583436	0.00258883
246	16866	chr6	25295550	25300349	0.755511	2.8104e-05	0.000195731
247	17076	chr6	31979750	31985299	0.41967	0.0139222	0.0367032
247	17078	chr6	32013100	32017299	0.577779	0.000121949	0.000688642
248	17078	chr6	32013100	32017299	0.577779	0.000121949	0.000688642
248	17079	chr6	32036980	32040099	0.754163	3.45873e-06	3.2865e-05
249	17216	chr6	35030750	35034329	0.558929	1.29854e-07	1.9968e-06
249	17217	chr6	35048200	35051429	0.534159	0.000312229	0.0015317
250	17219	chr6	35058830	35061549	0.808874	6.76581e-10	2.17309e-08
250	17220	chr6	35135530	35137599	0.554982	0.00496088	0.0156932
251	17220	chr6	35135530	35137599	0.554982	0.00496088	0.0156932
251	17222	chr6	35151530	35155099	0.599172	7.83017e-07	9.16445e-06
252	17296	chr6	36883650	36887629	0.483214	8.05959e-05	0.000483004
252	17298	chr6	36894750	36897549	0.609199	5.63791e-05	0.000354327
253	17395	chr6	41394130	41398949	0.898583	1.22235e-09	3.59852e-08
253	17396	chr6	41409780	41411979	0.757809	3.89819e-06	3.65058e-05
254	17522	chr6	43805350	43807949	0.422267	0.00558162	0.0172977
254	17527	chr6	43904030	43907549	0.457135	0.00326107	0.0110764
255	17548	chr6	44143930	44146049	0.795908	8.06779e-09	1.84513e-07
255	17552	chr6	44168350	44171949	0.455953	0.000145898	0.0008029
256	17564	chr6	44442350	44444999	0.862921	5.01853e-09	1.2273e-07
256	17566	chr6	44536750	44539149	0.410531	0.0147792	0.0385146
257	17983	chr6	109017950	109022229	0.730609	1.0725e-10	4.49627e-09
257	17986	chr6	109101680	109104499	0.598966	2.92476e-05	0.000202281
258	17988	chr6	109183350	109185379	0.481819	0.00125173	0.00497038
258	17990	chr6	109192230	109197779	0.435008	1.06777e-05	8.57135e-05
259	18189	chr6	125529200	125531499	0.67876	4.1267e-05	0.000272368
259	18192	chr6	125541000	125545749	0.495459	0.000566209	0.00252525
260	18423	chr6	144018880	144024449	0.737928	2.7383e-09	7.20878e-08
260	18424	chr6	144064780	144068599	0.446069	0.000526345	0.00237443
261	18469	chr6	148726550	148730049	0.632007	4.74134e-06	4.32115e-05
261	18471	chr6	148743200	148748229	0.675718	2.73302e-05	0.000191058
262	18936	chr6	168531950	168535229	0.58692	4.19778e-05	0.000276405
262	18938	chr6	168619450	168621479	0.854054	8.45619e-07	9.79028e-06
263	18947	chr6	168935830	168944249	0.509683	2.07408e-05	0.000150385
263	18953	chr6	169038230	169041779	0.942835	5.98205e-12	4.01864e-10
264	18953	chr6	169038230	169041779	0.942835	5.98205e-12	4.01864e-10
264	18955	chr6	169094130	169096179	0.577174	0.00576698	0.0177851
265	18958	chr6	169541130	169543179	0.621326	0.00043044	0.0020091
265	18959	chr6	169562180	169564749	1.22815	1.09076e-09	3.2558e-08
266	18960	chr6	169566100	169572549	1.05357	1.21874e-08	2.62169e-07
266	18961	chr6	169589230	169592929	0.945838	3.98205e-08	7.29405e-07
267	18964	chr6	169623430	169625949	0.951448	2.27654e-06	2.30876e-05
267	18965	chr6	169651130	169653699	0.964421	2.14729e-07	3.07944e-06
268	18965	chr6	169651130	169653699	0.964421	2.14729e-07	3.07944e-06
268	18966	chr6	169687630	169690229	0.711957	3.50639e-06	3.32838e-05
269	19041	chr7	581530	584149	1.27772	6.87064e-12	4.48587e-10
269	19043	chr7	603700	606199	0.761832	9.62841e-07	1.0934e-05
270	19044	chr7	607000	610049	0.831516	1.62182e-08	3.36169e-07
270	19047	chr7	629750	631949	1.07758	2.8554e-08	5.49004e-07
271	19058	chr7	735600	738099	0.650759	0.000519403	0.00234958
271	19059	chr7	750030	752549	0.406255	0.0148854	0.0387612
272	19246	chr7	5476530	5479129	0.677964	6.65626e-06	5.76483e-05
272	19247	chr7	5496280	5498549	0.547339	0.000294958	0.00146007
273	19259	chr7	5613830	5615979	0.468881	0.00181804	0.00676522
273	19260	chr7	5630050	5637199	0.676402	2.1114e-06	2.1649e-05
274	19260	chr7	5630050	5637199	0.676402	2.1114e-06	2.1649e-05
274	19263	chr7	5670730	5678429	0.527027	5.56965e-07	6.85849e-06
275	19263	chr7	5670730	5678429	0.527027	5.56965e-07	6.85849e-06
275	19268	chr7	5716530	5721599	0.553131	3.0816e-05	0.000211294
276	19287	chr7	6268030	6273379	0.424154	1.4156e-05	0.000109021
276	19291	chr7	6292150	6298679	0.507743	4.82312e-07	6.0706e-06
277	19311	chr7	6654750	6656999	0.534887	0.00250023	0.00885804
277	19312	chr7	6675330	6679049	0.649465	7.87637e-05	0.000473551
278	19450	chr7	25791700	25794929	1.31929	2.926e-11	1.5276e-09
278	19451	chr7	25826130	25828799	0.596281	0.000216861	0.00112356
279	19550	chr7	30889000	30893699	0.962758	1.21006e-11	7.11712e-10
279	19551	chr7	30901100	30911649	0.707755	1.18714e-09	3.50967e-08
280	19632	chr7	35424250	35427629	0.632764	8.24256e-06	6.89038e-05
280	19633	chr7	35453280	35456299	0.445602	0.00230255	0.00826802
281	19651	chr7	36081630	36089949	0.658235	4.26811e-08	7.75183e-07
281	19654	chr7	36154430	36157249	0.4689	0.00160943	0.00611548
282	19742	chr7	44125900	44129929	0.843757	1.5714e-07	2.36733e-06
282	19745	chr7	44139400	44149099	0.993291	8.75648e-09	1.98151e-07
283	19864	chr7	47556730	47560279	1.02077	2.4653e-11	1.32684e-09
283	19866	chr7	47589650	47592179	0.553092	0.000523677	0.00236507
284	19866	chr7	47589650	47592179	0.553092	0.000523677	0.00236507
284	19867	chr7	47606980	47625099	0.430954	5.15371e-08	9.06501e-07
285	19867	chr7	47606980	47625099	0.430954	5.15371e-08	9.06501e-07
285	19869	chr7	47648980	47651679	0.761329	5.9747e-08	1.03139e-06
286	19869	chr7	47648980	47651679	0.761329	5.9747e-08	1.03139e-06
286	19870	chr7	47659350	47663049	0.890025	5.97989e-11	2.79134e-09
287	19876	chr7	47822350	47826399	0.582586	0.000653292	0.00284758
287	19877	chr7	47845630	47847829	0.58588	0.000952694	0.00393553
288	19925	chr7	51076600	51079449	0.428794	0.000895107	0.00373182
288	19928	chr7	51134730	51137749	0.741697	1.60462e-06	1.70875e-05
289	19928	chr7	51134730	51137749	0.741697	1.60462e-06	1.70875e-05
289	19930	chr7	51146550	51150999	0.574702	0.000661812	0.00287887
290	19930	chr7	51146550	51150999	0.574702	0.000661812	0.00287887
290	19931	chr7	51193350	51199229	0.721538	2.9084e-06	2.83211e-05
291	19964	chr7	55244450	55247049	0.572018	3.55757e-05	0.000239294
291	19965	chr7	55254550	55258649	0.510577	0.00055742	0.00249203
292	20148	chr7	73303950	73310049	0.712571	1.75342e-06	1.84327e-05
292	20150	chr7	73397300	73402079	0.581091	1.76435e-05	0.000131029
293	20150	chr7	73397300	73402079	0.581091	1.76435e-05	0.000131029
293	20154	chr7	73426100	73429449	0.645077	0.000273414	0.00136874
294	20154	chr7	73426100	73429449	0.645077	0.000273414	0.00136874
294	20155	chr7	73437100	73439479	0.744731	8.42137e-05	0.000501451
295	20157	chr7	73446550	73449979	0.488174	9.38685e-05	0.000550128
295	20159	chr7	73475200	73479099	0.469341	0.00234108	0.00838692
296	20486	chr7	99753500	99759099	0.408018	0.00527075	0.0165105
296	20487	chr7	99764600	99767799	0.548344	1.99088e-05	0.000145032
297	20873	chr7	129994850	129997699	0.630765	0.000127894	0.000717995
297	20875	chr7	130011600	130015149	0.5389	0.000392608	0.00186529
298	20972	chr7	134413330	134416729	0.662126	1.73444e-05	0.000129221
298	20974	chr7	134450530	134452599	0.455287	0.00254457	0.00899283
299	21016	chr7	135466150	135468249	0.569362	0.0008306	0.00350641
299	21018	chr7	135492830	135495199	0.567808	2.90013e-06	2.82694e-05
300	21042	chr7	137662450	137667049	0.632537	1.5716e-05	0.000118965
300	21044	chr7	137673300	137679079	0.440191	0.000379401	0.00181211
301	21226	chr7	150481480	150487049	0.41132	0.000714971	0.00308078
301	21228	chr7	150496200	150499229	0.472604	0.0175163	0.0442614
302	21228	chr7	150496200	150499229	0.472604	0.0175163	0.0442614
302	21230	chr7	150516380	150519299	0.459848	0.0139222	0.0367032
303	21823	chr8	22612550	22616249	0.446883	1.34612e-05	0.000104246
303	21825	chr8	22672400	22675579	0.443673	0.00521145	0.0163523
304	21850	chr8	23160530	23164799	0.529574	1.45585e-06	1.56618e-05
304	21851	chr8	23173450	23175599	0.690903	0.000106367	0.000611919
305	21899	chr8	25896000	25906579	0.459548	0.000266234	0.0013364
305	21900	chr8	25934650	25937899	0.596984	4.51116e-06	4.13978e-05
306	21959	chr8	27529000	27532379	1.40342	2.01812e-20	2.81316e-17
306	21960	chr8	27559200	27561579	1.26668	3.7373e-14	4.65144e-12
307	22025	chr8	30069750	30074999	0.439278	0.00426266	0.0138152
307	22026	chr8	30080250	30084249	0.740387	1.12785e-07	1.77606e-06
308	22072	chr8	37378080	37383279	0.711697	1.86397e-06	1.94555e-05
308	22073	chr8	37395550	37399699	0.451613	0.00142012	0.00550886
309	22085	chr8	37639230	37646699	0.751116	1.73221e-11	9.83552e-10
309	22087	chr8	37652930	37664499	0.514322	5.88426e-06	5.17703e-05
310	22088	chr8	37666300	37668499	1.01341	6.09122e-10	1.96892e-08
310	22091	chr8	37682050	37685649	0.542717	3.96666e-06	3.70294e-05
311	22109	chr8	38277150	38279999	0.404962	0.00726601	0.0215499
311	22110	chr8	38286030	38288849	0.812464	5.72238e-12	3.87219e-10
312	22121	chr8	38421800	38424599	0.870014	6.21503e-08	1.06476e-06
312	22123	chr8	38490430	38492679	0.537935	0.00146921	0.00567788
313	22196	chr8	42152880	42156629	0.622597	9.05926e-07	1.03679e-05
313	22197	chr8	42162280	42164429	0.543991	0.000390956	0.00185871
314	22254	chr8	49291800	49294429	0.777146	1.13373e-06	1.26122e-05
314	22256	chr8	49308980	49312529	0.678045	1.24734e-07	1.933e-06
315	22264	chr8	49454080	49456249	0.609241	0.000211468	0.00109976
315	22265	chr8	49462630	49464729	0.75822	5.98539e-07	7.25507e-06
316	22353	chr8	59009480	59012429	0.75138	5.95445e-09	1.42371e-07
316	22360	chr8	59057600	59059779	0.503325	0.00203773	0.00745144
317	22530	chr8	81537230	81539829	0.60848	1.61759e-05	0.000121894
317	22533	chr8	81579700	81582149	0.481578	0.000416563	0.00195676
318	22736	chr8	99176500	99180879	0.820752	4.33542e-11	2.12408e-09
318	22738	chr8	99195180	99197379	0.930679	1.44672e-08	3.0486e-07
319	22919	chr8	119557550	119559699	0.461008	0.0142069	0.0373337
319	22923	chr8	119625700	119627849	0.735896	2.02762e-05	0.000147401
320	23101	chr8	128928650	128931399	0.545202	1.89691e-05	0.000139241
320	23102	chr8	128937300	128941799	0.614628	5.91556e-07	7.18918e-06
321	23316	chr8	142067680	142071679	0.482053	0.000356196	0.00171866
321	23317	chr8	142082450	142085699	0.759439	2.20848e-07	3.1542e-06
322	23333	chr8	142235950	142240679	0.41396	0.00116106	0.00465609
322	23335	chr8	142248030	142250049	0.64642	6.22177e-05	0.000385919
323	23387	chr8	144464600	144466729	0.413137	0.0195058	0.048338
323	23388	chr8	144474680	144477699	0.478016	0.00670467	0.02014
324	23657	chr9	14882930	14885029	0.640129	0.00167605	0.00632294
324	23658	chr9	14909200	14911499	0.816128	1.28276e-06	1.39969e-05
325	23857	chr9	35923800	35925899	0.63545	0.000178258	0.00095259
325	23859	chr9	35943800	35946529	0.424987	0.00357936	0.0119522
326	23955	chr9	44996200	45001929	0.773533	1.28533e-05	0.000100066
326	23957	chr9	45087450	45091429	0.440684	5.02225e-05	0.000322467
327	24222	chr9	91368000	91370729	0.521047	0.00371092	0.0123178
327	24224	chr9	91396180	91398579	0.507302	0.00102832	0.00419499
328	24228	chr9	91432800	91434899	0.868297	4.68777e-08	8.39372e-07
328	24229	chr9	91441250	91445499	0.514988	4.42382e-05	0.000289307
329	24306	chr9	95244700	95248229	0.713442	2.54516e-05	0.000179819
329	24308	chr9	95268330	95271429	0.874656	7.13892e-08	1.19526e-06
330	24308	chr9	95268330	95271429	0.874656	7.13892e-08	1.19526e-06
330	24313	chr9	95359700	95365449	0.696174	1.16153e-06	1.28757e-05
331	24315	chr9	95376150	95381629	0.933814	2.07176e-11	1.14374e-09
331	24316	chr9	95395900	95398379	0.924764	1.44063e-09	4.14056e-08
332	24515	chr9	101678130	101681179	0.404352	0.000156927	0.000853487
332	24516	chr9	101686530	101688649	0.976811	7.24278e-12	4.68495e-10
333	24516	chr9	101686530	101688649	0.976811	7.24278e-12	4.68495e-10
333	24517	chr9	101704200	101707779	0.525437	5.11711e-05	0.000327578
334	24517	chr9	101704200	101707779	0.525437	5.11711e-05	0.000327578
334	24518	chr9	101719180	101732149	0.804429	1.76612e-10	6.87677e-09
335	24519	chr9	101732780	101741349	0.576868	7.79639e-08	1.29071e-06
335	24522	chr9	101748450	101753829	0.602461	1.24467e-06	1.36507e-05
336	24680	chr9	112678550	112682199	0.423562	0.000507205	0.00230449
336	24682	chr9	112729500	112734279	0.401122	0.00248989	0.00882812
337	24768	chr9	116386230	116390799	0.758419	3.43761e-12	2.47641e-10
337	24770	chr9	116408550	116414499	0.651887	1.13289e-09	3.36356e-08
338	24964	chr9	127561350	127564579	0.626834	2.0741e-07	2.99916e-06
338	24966	chr9	127579550	127584199	0.455918	2.31998e-05	0.000165843
339	25026	chr9	129851450	129854629	0.416528	0.00536095	0.0167385
339	25027	chr9	129860000	129863999	0.431656	0.000368625	0.00176852
340	25037	chr9	129924200	129926329	0.479807	0.00336112	0.011354
340	25038	chr9	129936130	129940099	0.631282	5.88123e-07	7.15683e-06
341	25045	chr9	130024600	130031549	0.42952	0.00109198	0.00441399
341	25046	chr9	130042580	130044729	0.430093	0.0115883	0.0314515
342	25126	chr9	130976130	130981629	0.716862	1.18532e-07	1.8517e-06
342	25127	chr9	131003800	131009099	0.970749	1.49317e-11	8.5831e-10
343	25137	chr9	131158780	131161049	0.48943	0.00199616	0.00731672
343	25138	chr9	131180980	131184929	0.449534	0.000399388	0.00189138
344	25169	chr9	131767830	131770449	0.404589	0.00449131	0.0144272
344	25170	chr9	131787930	131791149	0.480857	0.000413662	0.00194601
345	25190	chr9	132042300	132046549	0.911924	5.84158e-14	6.90073e-12
345	25191	chr9	132075750	132085879	0.459564	1.26659e-05	9.89109e-05
346	25242	chr9	132944430	132950599	1.05298	1.26845e-09	3.71552e-08
346	25248	chr9	133046750	133050929	0.450199	0.00671742	0.0201696
347	25278	chr9	133911450	133914499	0.57489	0.000428454	0.00200174
347	25280	chr9	133971380	133975799	0.491865	4.31017e-05	0.000282604
348	25376	chr9	136356180	136358899	0.484995	0.00177334	0.00662453
348	25380	chr9	136390980	136395429	0.814682	1.20889e-07	1.88388e-06
349	25384	chr9	136429050	136431149	0.569196	0.00166398	0.00628337
349	25385	chr9	136436800	136439629	0.401906	0.00609436	0.0186197
350	25389	chr9	136547400	136552549	0.542397	1.76579e-05	0.000131101
350	25393	chr9	136579500	136582199	0.68493	2.8579e-05	0.000198444
351	25402	chr9	136727080	136729549	0.538947	0.000656462	0.00286005
351	25408	chr9	136820330	136823349	0.602293	3.06824e-05	0.00021062
352	25408	chr9	136820330	136823349	0.602293	3.06824e-05	0.00021062
352	25409	chr9	136843300	136846229	0.511438	0.000920535	0.0038224
353	25442	chr9	137362850	137369429	0.509945	3.57088e-05	0.000239943
353	25443	chr9	137392050	137396229	1.04593	3.25811e-11	1.66972e-09
354	25443	chr9	137392050	137396229	1.04593	3.25811e-11	1.66972e-09
354	25449	chr9	137482100	137485249	1.08404	1.83044e-09	5.09797e-08
355	25450	chr9	137488950	137491899	1.00365	9.756e-09	2.16723e-07
355	25451	chr9	137531780	137540679	0.575729	0.000168222	0.000905206
356	25457	chr9	137597600	137604649	0.703179	2.59543e-05	0.000182861
356	25459	chr9	137621000	137628999	0.687228	2.31931e-06	2.34521e-05
357	25483	chr9	138687850	138690979	0.452015	0.00454188	0.0145527
357	25484	chr9	138776130	138781799	0.458971	0.0002074	0.0010834
358	25707	chr10	4050730	4052799	0.891246	2.84821e-06	2.79399e-05
358	25708	chr10	4075300	4078149	0.484514	0.00148451	0.00572985
359	25724	chr10	4305000	4308349	0.849892	4.4423e-09	1.10699e-07
359	25726	chr10	4323680	4327449	0.448816	0.00238056	0.00850649
360	25742	chr10	4981500	4986599	0.571864	0.0019142	0.00706274
360	25744	chr10	5023080	5025249	0.472815	0.00343115	0.0115472
361	25753	chr10	5586630	5591579	0.543658	7.11765e-07	8.45115e-06
361	25755	chr10	5628950	5633049	0.591867	3.2857e-06	3.14568e-05
362	25755	chr10	5628950	5633049	0.591867	3.2857e-06	3.14568e-05
362	25758	chr10	5660050	5662549	1.23125	7.47758e-11	3.34619e-09
363	25758	chr10	5660050	5662549	1.23125	7.47758e-11	3.34619e-09
363	25760	chr10	5684950	5689649	0.519005	0.000155995	0.000850073
364	25816	chr10	7592650	7595229	1.02252	6.52337e-11	2.98629e-09
364	25817	chr10	7602400	7606249	0.588932	8.91341e-09	2.01049e-07
365	25948	chr10	14782080	14784349	0.992232	3.73824e-09	9.5003e-08
365	25949	chr10	14789900	14795899	0.577386	1.51696e-06	1.62346e-05
366	25965	chr10	15411000	15413399	0.414952	0.00839015	0.0242544
366	25966	chr10	15480400	15482749	0.400564	0.00301227	0.0103499
367	25978	chr10	17047880	17054699	0.416872	0.00281276	0.00978622
367	25980	chr10	17104030	17106249	0.507517	0.0107925	0.0296529
368	26208	chr10	30314750	30319299	0.590052	5.45953e-06	4.86166e-05
368	26209	chr10	30326900	30333549	0.593424	3.88751e-08	7.14907e-07
369	26228	chr10	31040450	31044879	1.09867	1.47056e-13	1.57684e-11
369	26229	chr10	31063330	31066129	1.3096	3.56183e-15	6.32486e-13
370	26230	chr10	31069200	31076279	0.626949	7.5527e-11	3.37332e-09
370	26231	chr10	31091950	31096399	0.760314	2.86894e-07	3.92075e-06
371	26245	chr10	31351780	31354229	0.63382	5.65381e-05	0.000354926
371	26246	chr10	31359280	31361299	0.654502	8.31859e-05	0.000496179
372	26254	chr10	31444130	31448829	0.449625	0.00017889	0.000955053
372	26255	chr10	31474500	31478099	0.5739	1.96597e-05	0.000143592
373	26261	chr10	31905650	31910799	0.88943	6.29213e-14	7.33968e-12
373	26263	chr10	31937580	31939979	0.419605	0.00300145	0.0103229
374	26263	chr10	31937580	31939979	0.419605	0.00300145	0.0103229
374	26267	chr10	31983100	31993529	0.43136	6.88259e-05	0.000421158
375	26268	chr10	31993730	31999279	0.449649	0.00153706	0.0058992
375	26270	chr10	32034080	32036299	1.18927	3.65366e-11	1.83863e-09
376	26358	chr10	35683730	35687749	0.927028	2.27861e-19	2.19053e-16
376	26360	chr10	35701750	35707199	0.690341	5.00389e-10	1.66671e-08
377	26444	chr10	44539000	44541529	0.520963	3.66346e-05	0.000245691
377	26448	chr10	44607050	44609199	0.449056	0.00418042	0.0135974
378	26448	chr10	44607050	44609199	0.449056	0.00418042	0.0135974
378	26451	chr10	44692350	44695749	0.974624	2.99431e-12	2.1853e-10
379	26451	chr10	44692350	44695749	0.974624	2.99431e-12	2.1853e-10
379	26454	chr10	44756380	44759149	0.589693	4.6505e-05	0.000302358
380	26458	chr10	44829150	44831499	0.559831	0.000149933	0.000821052
380	26459	chr10	44846450	44849699	0.971305	8.92022e-13	7.67442e-11
381	26459	chr10	44846450	44849699	0.971305	8.92022e-13	7.67442e-11
381	26461	chr10	44876850	44882699	0.428681	0.00140452	0.00546271
382	26473	chr10	45405900	45410499	0.42034	5.63403e-05	0.000354222
382	26474	chr10	45427430	45432279	0.718747	4.03079e-11	1.99458e-09
383	26474	chr10	45427430	45432279	0.718747	4.03079e-11	1.99458e-09
383	26476	chr10	45443950	45447029	0.536361	2.20902e-05	0.000158883
384	26499	chr10	46950630	46952979	0.551808	0.000133515	0.00074371
384	26500	chr10	46960450	46966629	0.657136	1.11251e-07	1.75527e-06
385	26560	chr10	50260950	50263749	0.491451	0.00259601	0.00914392
385	26561	chr10	50276300	50280729	0.474072	0.00322108	0.0109633
386	26561	chr10	50276300	50280729	0.474072	0.00322108	0.0109633
386	26563	chr10	50288550	50292579	0.407374	0.000963102	0.00397371
387	26564	chr10	50297030	50302149	0.674979	3.25424e-06	3.11769e-05
387	26566	chr10	50313950	50320329	0.597675	6.52808e-07	7.8278e-06
388	26777	chr10	71103600	71107179	0.485607	0.000257944	0.00130323
388	26779	chr10	71117350	71124349	0.487028	1.73137e-05	0.000129035
389	26779	chr10	71117350	71124349	0.487028	1.73137e-05	0.000129035
389	26780	chr10	71133580	71137699	0.62719	8.06384e-07	9.40242e-06
390	26780	chr10	71133580	71137699	0.62719	8.06384e-07	9.40242e-06
390	26782	chr10	71157350	71160029	0.424716	0.0045882	0.0146893
391	26796	chr10	71625030	71628199	0.577039	4.02888e-05	0.00026724
391	26797	chr10	71655400	71657479	1.42279	1.15836e-11	6.87106e-10
392	26867	chr10	73379180	73383849	0.542867	2.3465e-05	0.000167481
392	26869	chr10	73437900	73449749	0.481994	0.000199475	0.0010469
393	27068	chr10	80075780	80078379	0.834432	6.85199e-10	2.19823e-08
393	27069	chr10	80094150	80099099	1.22456	1.83529e-15	3.81836e-13
394	27069	chr10	80094150	80099099	1.22456	1.83529e-15	3.81836e-13
394	27072	chr10	80160550	80163849	0.542202	0.000262706	0.00132225
395	27073	chr10	80165500	80170629	0.412792	0.0004535	0.00209879
395	27074	chr10	80191730	80197749	1.08121	6.66628e-12	4.37292e-10
396	27077	chr10	80300730	80304249	0.815688	2.38403e-06	2.39684e-05
396	27078	chr10	80310380	80313749	1.04001	1.4205e-08	3.007e-07
397	27078	chr10	80310380	80313749	1.04001	1.4205e-08	3.007e-07
397	27082	chr10	80343350	80346479	0.611698	0.000226224	0.00116406
398	27090	chr10	80500530	80507199	0.500634	2.9283e-06	2.84949e-05
398	27091	chr10	80515630	80518929	0.606375	0.000378757	0.00180935
399	27095	chr10	80533930	80541999	0.608745	5.59464e-08	9.73007e-07
399	27096	chr10	80560580	80567579	0.594034	2.84544e-08	5.48184e-07
400	27096	chr10	80560580	80567579	0.594034	2.84544e-08	5.48184e-07
400	27097	chr10	80659150	80661429	1.09235	8.7954e-11	3.80166e-09
401	27097	chr10	80659150	80661429	1.09235	8.7954e-11	3.80166e-09
401	27100	chr10	80690130	80694149	0.882365	9.72577e-10	2.96657e-08
402	27100	chr10	80690130	80694149	0.882365	9.72577e-10	2.96657e-08
402	27103	chr10	80703550	80706999	1.05166	5.54882e-10	1.81995e-08
403	27103	chr10	80703550	80706999	1.05166	5.54882e-10	1.81995e-08
403	27105	chr10	80719650	80721879	0.545729	2.03e-05	0.000147458
404	27126	chr10	81044580	81051299	0.761485	9.64342e-14	1.08407e-11
404	27128	chr10	81056950	81060199	0.524687	0.000170883	0.00091828
405	27395	chr10	95969500	95971829	0.968659	1.18036e-09	3.49334e-08
405	27396	chr10	96033000	96036549	0.424972	0.00492458	0.0156032
406	27454	chr10	98171680	98175349	0.404573	0.00426925	0.0138323
406	27458	chr10	98270600	98274249	0.468619	0.000205183	0.00107303
407	27538	chr10	101672550	101674679	0.672913	9.76052e-06	7.96586e-05
407	27542	chr10	101741600	101745649	0.483855	0.000141046	0.000780182
408	27634	chr10	104511700	104515199	0.671122	5.50727e-06	4.89908e-05
408	27636	chr10	104524080	104526179	0.801468	1.04655e-05	8.43506e-05
409	27660	chr10	105208180	105213649	0.454468	0.000435958	0.00203042
409	27664	chr10	105301950	105304029	0.732958	2.09281e-05	0.000151586
410	27782	chr10	112592650	112601749	0.507918	1.81281e-05	0.000133879
410	27784	chr10	112618180	112621799	0.722003	2.34205e-07	3.31947e-06
411	27831	chr10	115650600	115652679	0.547426	0.00161534	0.00613211
411	27834	chr10	115716980	115719429	0.708826	7.2238e-07	8.55169e-06
412	28028	chr10	124044380	124049099	0.827026	1.3018e-07	1.99851e-06
412	28030	chr10	124057750	124059749	0.614476	0.00089235	0.00372311
413	28038	chr10	124232850	124236849	0.749154	5.54131e-12	3.75879e-10
413	28039	chr10	124252730	124255699	0.667469	1.19579e-06	1.31769e-05
414	28039	chr10	124252730	124255699	0.667469	1.19579e-06	1.31769e-05
414	28041	chr10	124262580	124266499	0.530074	5.2512e-06	4.69979e-05
415	28130	chr10	129789180	129791429	0.869577	3.5612e-07	4.70535e-06
415	28132	chr10	129798850	129801729	0.493284	7.44868e-06	6.34275e-05
416	28134	chr10	129823550	129828929	0.711428	1.26876e-09	3.71552e-08
416	28135	chr10	129844150	129848149	0.534969	2.10375e-07	3.0279e-06
417	28135	chr10	129844150	129848149	0.534969	2.10375e-07	3.0279e-06
417	28137	chr10	129859850	129864079	0.568387	2.31145e-05	0.000165276
418	28390	chr11	2810680	2814479	0.864773	7.70744e-07	9.03598e-06
418	28392	chr11	2825380	2830379	0.42593	0.000203246	0.00106469
419	28668	chr11	12157650	12161699	0.829718	3.05192e-10	1.1007e-08
419	28671	chr11	12176550	12179299	1.06649	1.82971e-14	2.55052e-12
420	28677	chr11	12237930	12247149	0.459743	3.51429e-06	3.33474e-05
420	28682	chr11	12268850	12272149	0.578119	1.61773e-05	0.000121894
421	28684	chr11	12287300	12293949	0.702377	1.43138e-05	0.00010991
421	28687	chr11	12306450	12311149	0.836161	2.31137e-07	3.28434e-06
422	28757	chr11	15795000	15797849	0.657726	0.000480021	0.0021989
422	28758	chr11	15814280	15818149	0.534586	0.00338663	0.0114277
423	28758	chr11	15814280	15818149	0.534586	0.00338663	0.0114277
423	28760	chr11	15904750	15906929	0.422213	0.0112364	0.0306846
424	28874	chr11	19990850	19994479	0.448507	0.00198934	0.00729748
424	28875	chr11	20001830	20003899	0.467008	0.00952126	0.0268043
425	28908	chr11	27236350	27238899	0.600618	4.9959e-05	0.000321145
425	28909	chr11	27254480	27256549	1.34255	2.4955e-12	1.88032e-10
426	28977	chr11	34212900	34215999	0.956603	2.06732e-10	7.87361e-09
426	28981	chr11	34262400	34265849	0.559316	2.87179e-05	0.00019926
427	29005	chr11	35159200	35164199	0.507172	1.88428e-05	0.000138614
427	29006	chr11	35187450	35190479	0.630736	0.000151335	0.000827917
428	29035	chr11	36397130	36400349	0.488631	0.000543762	0.00243997
428	29037	chr11	36462350	36465149	0.771562	5.0963e-06	4.58026e-05
429	29037	chr11	36462350	36465149	0.771562	5.0963e-06	4.58026e-05
429	29038	chr11	36470650	36472849	0.931441	4.96317e-10	1.65711e-08
430	29079	chr11	44589100	44591779	0.47071	0.000145843	0.000802757
430	29081	chr11	44599830	44604129	0.675108	9.42454e-07	1.07244e-05
431	29082	chr11	44604550	44608479	0.551634	0.000184952	0.000981401
431	29083	chr11	44616680	44621379	0.59565	2.71082e-07	3.75621e-06
432	29099	chr11	44804150	44808629	0.445432	0.000268855	0.00134834
432	29101	chr11	44831350	44841849	0.539711	6.59438e-08	1.11421e-06
433	29258	chr11	56986230	56988379	0.805382	1.19328e-06	1.31648e-05
433	29259	chr11	57001650	57005429	0.418337	0.00227021	0.00816239
434	29333	chr11	60838580	60841649	0.59773	0.00021213	0.00110253
434	29334	chr11	60917400	60920929	0.826832	2.51581e-07	3.52986e-06
435	29371	chr11	61484580	61487599	0.612278	4.97573e-05	0.000320144
435	29372	chr11	61498000	61501429	0.67041	3.51721e-06	3.33525e-05
436	29386	chr11	61665830	61668299	0.686016	3.68834e-06	3.47977e-05
436	29387	chr11	61675150	61680029	0.942752	2.01425e-10	7.69251e-09
437	29406	chr11	62164650	62172749	0.548856	5.4084e-09	1.31228e-07
437	29408	chr11	62191050	62193599	0.633931	5.32788e-05	0.000338582
438	29476	chr11	63790080	63792899	0.826832	3.54791e-09	9.06621e-08
438	29481	chr11	63844050	63847499	0.580685	0.000404258	0.00190796
439	29723	chr11	68712800	68715529	0.67526	5.02047e-05	0.000322467
439	29725	chr11	68763030	68771529	0.680448	7.06949e-05	0.000430798
440	29748	chr11	69034250	69037399	0.55221	0.000102795	0.000594073
440	29749	chr11	69043450	69046999	0.723249	1.84511e-07	2.72601e-06
441	29778	chr11	69793150	69796899	1.13929	8.02374e-11	3.5172e-09
441	29781	chr11	69828430	69834079	0.684255	0.000226894	0.00116708
442	29781	chr11	69828430	69834079	0.684255	0.000226894	0.00116708
442	29783	chr11	69865230	69867799	0.744993	7.31351e-06	6.24603e-05
443	29783	chr11	69865230	69867799	0.744993	7.31351e-06	6.24603e-05
443	29784	chr11	69874000	69877399	1.4276	1.41897e-15	3.21622e-13
444	29784	chr11	69874000	69877399	1.4276	1.41897e-15	3.21622e-13
444	29786	chr11	69916050	69920779	0.898341	4.75757e-09	1.17262e-07
445	29787	chr11	69922200	69926579	0.594882	4.83496e-05	0.000312168
445	29788	chr11	69943480	69946279	0.443431	0.000750394	0.00321011
446	29941	chr11	75029400	75032449	0.883287	4.24779e-07	5.45482e-06
446	29943	chr11	75048050	75056149	0.413423	0.000280343	0.00139791
447	29949	chr11	75178580	75180879	0.626729	6.9715e-05	0.000425478
447	29950	chr11	75186000	75189549	0.464019	0.000312802	0.00153363
448	29996	chr11	76347150	76351829	0.604995	3.48503e-08	6.52194e-07
448	29997	chr11	76363280	76370949	0.635518	1.84565e-06	1.93004e-05
449	30012	chr11	76776330	76786729	0.703286	5.5848e-07	6.86751e-06
449	30013	chr11	76792530	76795349	0.893409	7.84326e-09	1.80414e-07
450	30206	chr11	95987050	95989249	0.449343	0.00448432	0.0144097
450	30207	chr11	96031800	96033879	0.80193	1.41905e-05	0.000109196
451	30350	chr11	112654050	112658549	0.625559	3.33152e-09	8.55243e-08
451	30351	chr11	112664900	112668349	0.516459	2.85732e-05	0.000198444
452	30352	chr11	112670730	112673829	0.722144	6.79728e-06	5.86364e-05
452	30353	chr11	112701900	112707879	0.765529	7.55527e-09	1.74945e-07
453	30565	chr11	120052780	120062149	0.682676	2.27819e-09	6.13658e-08
453	30567	chr11	120079550	120085649	0.551284	6.3344e-06	5.51692e-05
454	30617	chr11	122217830	122221229	0.407474	0.0160739	0.0413093
454	30618	chr11	122235650	122237749	0.640713	0.00218013	0.00788019
455	30628	chr11	122970100	122972679	0.407616	0.00319977	0.0109054
455	30631	chr11	123063750	123067799	1.25332	1.06431e-13	1.18215e-11
456	30676	chr11	125083030	125086429	0.675637	8.2535e-08	1.35752e-06
456	30679	chr11	125125250	125127849	1.33159	3.63467e-15	6.41336e-13
457	30680	chr11	125132280	125135129	0.974498	1.79352e-09	5.0152e-08
457	30684	chr11	125207200	125210449	0.561717	3.69578e-05	0.000247501
458	30730	chr11	126304630	126307529	0.449338	0.000394105	0.00187091
458	30732	chr11	126343750	126346379	0.413134	0.00259171	0.00913454
459	30745	chr11	128291600	128296379	0.461354	1.49416e-05	0.000113938
459	30746	chr11	128320830	128322999	0.474909	0.000361699	0.00173949
460	30764	chr11	128480030	128482179	0.457754	0.000930513	0.00385522
460	30767	chr11	128558630	128561699	0.650187	8.36214e-06	6.9757e-05
461	31081	chr12	5614680	5616799	0.860876	1.13186e-07	1.77975e-06
461	31085	chr12	5689880	5692049	0.440862	0.0179142	0.0450728
462	31253	chr12	12162150	12164479	0.954738	2.75457e-10	1.01179e-08
462	31254	chr12	12184700	12187149	0.434563	0.000492385	0.00224654
463	31254	chr12	12184700	12187149	0.434563	0.000492385	0.00224654
463	31255	chr12	12234280	12236299	0.521321	0.000608472	0.00268326
464	31288	chr12	13354780	13360499	0.481549	4.20121e-05	0.000276566
464	31289	chr12	13408250	13410279	0.518378	0.00125789	0.00499199
465	31310	chr12	15044230	15046349	0.491584	0.00205586	0.00751085
465	31311	chr12	15056300	15060079	0.51457	0.000158891	0.000862987
466	31680	chr12	49607380	49610499	0.698352	1.20991e-07	1.88442e-06
466	31681	chr12	49615900	49618149	0.494649	0.00194869	0.00716462
467	31774	chr12	52207650	52210029	0.600265	0.00180567	0.00672728
467	31776	chr12	52239480	52246099	0.41005	0.00945786	0.0266689
468	31776	chr12	52239480	52246099	0.41005	0.00945786	0.0266689
468	31779	chr12	52261650	52263929	0.908569	6.85469e-09	1.6086e-07
469	32020	chr12	63095680	63098599	0.404367	0.0143115	0.0375308
469	32021	chr12	63113900	63116049	0.431626	0.00370451	0.0122979
470	32363	chr12	98812600	98815449	1.09948	2.30815e-12	1.75338e-10
470	32364	chr12	98831450	98834549	0.411406	0.00841533	0.024307
471	32673	chr12	113629100	113635749	0.403276	2.90287e-05	0.000201116
471	32674	chr12	113645350	113647829	0.409454	0.00149021	0.0057477
472	32704	chr12	114829700	114832049	0.595749	0.000341797	0.00165981
472	32706	chr12	114837250	114839799	0.55307	1.01627e-05	8.23386e-05
473	33124	chr12	131573000	131576149	0.475699	0.00211783	0.00769189
473	33126	chr12	131588100	131590399	0.604974	4.43899e-05	0.000290058
474	33126	chr12	131588100	131590399	0.604974	4.43899e-05	0.000290058
474	33127	chr12	131615850	131618149	0.685699	3.02663e-07	4.09152e-06
475	33262	chr13	24182000	24186449	0.571109	5.25141e-05	0.000334485
475	33263	chr13	24193780	24196149	0.409823	0.00368094	0.0122313
476	33266	chr13	24208650	24213529	0.668928	2.75249e-07	3.79697e-06
476	33267	chr13	24226730	24229829	0.554086	5.54958e-06	4.932e-05
477	33267	chr13	24226730	24229829	0.554086	5.54958e-06	4.932e-05
477	33270	chr13	24269000	24271349	1.08837	1.55905e-12	1.24899e-10
478	33272	chr13	24275230	24277299	0.773785	5.73743e-07	7.01552e-06
478	33274	chr13	24331300	24334999	0.902226	1.15372e-07	1.80497e-06
479	33303	chr13	26997330	27001279	0.969874	1.65986e-07	2.47859e-06
479	33304	chr13	27032500	27034729	0.501036	0.00114508	0.00460064
480	33394	chr13	31376380	31378479	0.477781	0.002431	0.00865252
480	33395	chr13	31436680	31440549	0.72004	1.04625e-06	1.17414e-05
481	33396	chr13	31442980	31445699	0.489134	0.00111473	0.00449618
481	33397	chr13	31471850	31475079	0.733337	8.98221e-06	7.41971e-05
482	33544	chr13	40807000	40811949	0.428561	0.00882205	0.0252671
482	33546	chr13	40843950	40846979	0.781753	8.36523e-08	1.37104e-06
483	33546	chr13	40843950	40846979	0.781753	8.36523e-08	1.37104e-06
483	33550	chr13	40915800	40921199	0.428023	0.00104359	0.00424487
484	33557	chr13	41050830	41059349	0.664404	6.59815e-13	5.85827e-11
484	33562	chr13	41135100	41140099	0.596078	4.78069e-07	6.02264e-06
485	33638	chr13	44747830	44750649	0.561799	8.9694e-05	0.000528999
485	33639	chr13	44792500	44794679	0.422721	0.00974716	0.0273157
486	33670	chr13	45467180	45469479	0.464633	0.00197779	0.00726084
486	33671	chr13	45476700	45479499	0.47295	0.00074613	0.00319431
487	33720	chr13	48718050	48720199	0.503878	0.00174441	0.00654014
487	33721	chr13	48734500	48737999	0.543953	0.000217586	0.00112606
488	33986	chr13	97919580	97922699	0.878574	7.74453e-12	4.91822e-10
488	33991	chr13	97970330	97972579	0.480752	0.00306228	0.0105023
489	34035	chr13	99589300	99592749	0.799916	9.2047e-09	2.06889e-07
489	34037	chr13	99609600	99616349	0.509721	7.3309e-05	0.000444687
490	34160	chr13	110919650	110924949	0.411113	0.000605945	0.00267381
490	34164	chr13	110937600	110941149	0.428874	1.60119e-05	0.000120843
491	34315	chr13	114861400	114868379	0.59296	4.57588e-05	0.000298063
491	34318	chr13	114883450	114889729	0.792849	2.96178e-08	5.67501e-07
492	34519	chr14	32940380	32942599	0.403343	0.00888867	0.0254318
492	34520	chr14	32956550	32958729	0.862388	2.36447e-07	3.34445e-06
493	34654	chr14	51757900	51760029	0.752873	1.71957e-05	0.000128387
493	34656	chr14	51801050	51803149	0.496693	0.00132156	0.00520394
494	34881	chr14	65146000	65151679	0.508215	5.49653e-05	0.00034732
494	34883	chr14	65168930	65178099	0.601695	3.36987e-06	3.21108e-05
495	34885	chr14	65195880	65198049	0.504232	0.00717474	0.0213291
495	34886	chr14	65211330	65215299	0.979661	2.46615e-10	9.13063e-09
496	34886	chr14	65211330	65215299	0.979661	2.46615e-10	9.13063e-09
496	34887	chr14	65223400	65232579	0.564618	5.63335e-08	9.7791e-07
497	34942	chr14	68735050	68737279	0.70492	9.65479e-06	7.89112e-05
497	34943	chr14	68749330	68753449	0.729209	2.72379e-08	5.29914e-07
498	34949	chr14	68859630	68863849	0.539943	0.000376247	0.0017989
498	34953	chr14	68925780	68928079	0.851604	3.57246e-07	4.71224e-06
499	34977	chr14	69120530	69127649	0.701913	3.18215e-08	6.04739e-07
499	34979	chr14	69134380	69139499	0.645403	1.32576e-10	5.40363e-09
500	34982	chr14	69159780	69161799	0.834821	3.27571e-07	4.38003e-06
500	34983	chr14	69170480	69174399	0.857287	1.82488e-11	1.02366e-09
501	34986	chr14	69202330	69205849	0.744023	7.24216e-08	1.20973e-06
501	34988	chr14	69226000	69232049	0.565889	2.1332e-06	2.18163e-05
502	34989	chr14	69236280	69240079	0.589384	1.22275e-05	9.61068e-05
502	34991	chr14	69246880	69253029	0.733897	2.46424e-10	9.13063e-09
503	34998	chr14	69362230	69367679	1.37007	5.93282e-19	4.24105e-16
503	35000	chr14	69386650	69393099	0.541053	6.41736e-07	7.70244e-06
504	35040	chr14	70137100	70143549	0.456061	1.42864e-05	0.000109813
504	35041	chr14	70157650	70162999	0.41491	4.61013e-05	0.000300083
505	35041	chr14	70157650	70162999	0.41491	4.61013e-05	0.000300083
505	35044	chr14	70176950	70187649	0.542731	1.33057e-12	1.07522e-10
506	35137	chr14	75014850	75021299	0.723917	7.20634e-10	2.29869e-08
506	35138	chr14	75032700	75040579	1.05602	1.81847e-13	1.89877e-11
507	35138	chr14	75032700	75040579	1.05602	1.81847e-13	1.89877e-11
507	35139	chr14	75046700	75053349	0.911351	2.00427e-17	8.7308e-15
508	35140	chr14	75055400	75068029	0.516588	7.58508e-10	2.39484e-08
508	35144	chr14	75083030	75089299	0.81833	5.22206e-07	6.482e-06
509	35236	chr14	77327000	77336499	0.46549	0.000155846	0.000849432
509	35237	chr14	77347800	77353379	0.579008	2.81247e-08	5.4375e-07
510	35237	chr14	77347800	77353379	0.579008	2.81247e-08	5.4375e-07
510	35239	chr14	77370000	77372799	0.631248	0.000206635	0.00108001
511	35384	chr14	91304300	91307249	0.41115	0.000253994	0.0012863
511	35386	chr14	91331630	91333829	0.626822	0.000407869	0.00192175
512	35398	chr14	91685280	91687279	0.453576	0.00244843	0.00870328
512	35400	chr14	91719230	91722579	0.941613	2.20625e-09	5.97746e-08
513	35411	chr14	92354300	92357879	1.03047	5.19749e-13	4.79211e-11
513	35413	chr14	92366250	92368279	0.887424	3.23582e-07	4.33085e-06
514	35413	chr14	92366250	92368279	0.887424	3.23582e-07	4.33085e-06
514	35416	chr14	92412380	92414879	0.577919	0.000245156	0.00124698
515	35423	chr14	92953350	92958049	0.588271	1.18014e-06	1.30508e-05
515	35427	chr14	92975600	92982599	0.558784	1.04631e-07	1.66782e-06
516	35427	chr14	92975600	92982599	0.558784	1.04631e-07	1.66782e-06
516	35428	chr14	93004400	93008229	0.54744	1.71115e-05	0.000127862
517	35428	chr14	93004400	93008229	0.54744	1.71115e-05	0.000127862
517	35429	chr14	93014280	93017349	0.661057	1.49898e-06	1.60793e-05
518	35429	chr14	93014280	93017349	0.661057	1.49898e-06	1.60793e-05
518	35431	chr14	93052730	93054979	0.98967	9.20811e-08	1.49092e-06
519	35526	chr14	95952750	95957979	0.53158	0.000103674	0.000598286
519	35527	chr14	95964600	95968249	0.542227	3.39977e-05	0.00022983
520	35532	chr14	96503800	96507499	1.01007	1.53152e-09	4.36578e-08
520	35533	chr14	96518450	96521249	0.74289	0.000856931	0.00359795
521	35555	chr14	100084430	100088199	0.481303	0.000265752	0.0013347
521	35557	chr14	100110100	100112949	0.439469	0.00234632	0.00840246
522	35565	chr14	100217880	100223749	0.60533	5.38441e-06	4.80561e-05
522	35567	chr14	100257150	100260149	0.460159	0.00039548	0.00187624
523	35592	chr14	100783250	100786049	0.542992	0.000164596	0.000889126
523	35593	chr14	100806150	100809149	0.422197	0.00140807	0.00547267
524	35670	chr14	103556380	103562149	1.00299	3.40359e-10	1.21341e-08
524	35671	chr14	103575850	103578599	0.711484	2.32522e-05	0.000166174
525	35697	chr14	104041500	104044549	0.710952	5.16906e-08	9.07483e-07
525	35698	chr14	104059200	104061349	0.630058	6.42164e-06	5.5807e-05
526	35708	chr14	104187250	104193549	0.606933	1.0281e-05	8.31275e-05
526	35710	chr14	104200630	104203979	0.664794	1.13617e-07	1.78352e-06
527	35742	chr14	104819030	104821349	0.591892	0.00110457	0.00445908
527	35746	chr14	104857800	104863599	0.462834	0.00291044	0.0100645
528	35746	chr14	104857800	104863599	0.462834	0.00291044	0.0100645
528	35747	chr14	104900630	104904329	0.464923	0.000278742	0.00139216
529	35890	chr15	25812250	25814649	0.882624	1.89072e-09	5.22932e-08
529	35892	chr15	25888450	25890529	0.582969	0.000243638	0.00124131
530	35902	chr15	26074230	26077199	1.11554	8.52658e-09	1.93577e-07
530	35903	chr15	26093250	26096599	0.71873	1.96802e-06	2.03662e-05
531	35949	chr15	30205630	30207999	0.635431	1.72285e-05	0.000128564
531	35950	chr15	30216000	30218749	0.421883	0.000898378	0.00374266
532	36103	chr15	40346700	40349699	0.421482	0.0020919	0.00761857
532	36104	chr15	40360480	40363199	0.493099	9.21055e-06	7.56796e-05
533	36523	chr15	63201650	63205049	1.02835	6.24945e-12	4.17814e-10
533	36525	chr15	63225480	63228949	0.940125	4.26995e-10	1.46784e-08
534	36610	chr15	65145530	65151499	0.785474	1.80042e-09	5.02442e-08
534	36612	chr15	65168750	65171179	0.568754	5.98019e-05	0.000373313
535	36657	chr15	66909000	66915329	0.597512	1.86824e-08	3.79073e-07
535	36659	chr15	66933280	66935349	0.834197	1.14788e-08	2.49624e-07
536	36686	chr15	67192400	67194549	0.491033	0.000402516	0.00190167
536	36689	chr15	67227330	67229879	0.436705	0.00185242	0.00687266
537	36745	chr15	68643080	68647299	0.519083	0.000228679	0.00117453
537	36746	chr15	68655030	68665149	0.4162	1.58078e-09	4.47872e-08
538	36756	chr15	68809080	68811949	1.07422	2.13057e-10	8.08138e-09
538	36757	chr15	68833200	68837399	0.480208	8.08782e-06	6.7834e-05
539	36757	chr15	68833200	68837399	0.480208	8.08782e-06	6.7834e-05
539	36760	chr15	68869780	68875299	0.443392	0.000201484	0.00105645
540	36761	chr15	68876180	68880049	0.967745	2.16702e-11	1.18459e-09
540	36763	chr15	68886000	68894849	0.54859	2.08395e-05	0.000151023
541	36964	chr15	74301680	74305699	0.504412	0.000198774	0.00104401
541	36965	chr15	74330350	74341499	0.905916	1.38836e-14	2.0265e-12
542	36971	chr15	74447400	74451549	0.566195	6.9524e-07	8.27609e-06
542	36972	chr15	74459800	74470149	0.831525	3.82836e-10	1.33916e-08
543	36973	chr15	74470550	74474599	0.426244	0.00211748	0.00769161
543	36977	chr15	74530930	74535729	0.500007	8.02904e-06	6.75035e-05
544	37046	chr15	75984730	76006699	0.458242	1.64025e-06	1.74136e-05
544	37048	chr15	76014630	76018849	0.510918	0.000386603	0.00183952
545	37106	chr15	78314800	78317699	0.906686	1.21748e-09	3.58966e-08
545	37107	chr15	78326100	78328799	0.755157	1.93852e-06	2.01132e-05
546	37107	chr15	78326100	78328799	0.755157	1.93852e-06	2.01132e-05
546	37109	chr15	78339200	78342199	0.649847	8.04383e-07	9.38301e-06
547	37152	chr15	79557280	79559329	0.571849	0.000530855	0.00239245
547	37153	chr15	79602750	79604949	0.622608	0.000660898	0.00287668
548	37185	chr15	81387180	81389699	0.594818	1.33745e-05	0.000103701
548	37187	chr15	81451550	81454649	0.553719	7.86308e-06	6.63082e-05
549	37187	chr15	81451550	81454649	0.553719	7.86308e-06	6.63082e-05
549	37188	chr15	81464630	81467079	1.30425	7.41145e-20	8.26495e-17
550	37436	chr15	90748250	90750379	0.735913	3.45054e-06	3.27983e-05
550	37438	chr15	90763330	90765379	0.40068	0.0111755	0.0305542
551	37512	chr15	92575780	92578549	1.0649	9.33744e-14	1.05392e-11
551	37513	chr15	92591830	92596249	0.490167	0.000180364	0.000961449
552	37653	chr15	99924150	99927599	0.568746	8.56067e-05	0.000508334
552	37655	chr15	99947100	99951829	0.53719	8.61103e-08	1.4039e-06
553	37683	chr15	100560000	100562449	0.629769	0.000382337	0.00182427
553	37685	chr15	100599700	100602349	0.658963	2.52951e-05	0.000178849
554	37769	chr16	301330	303629	0.504721	0.000483406	0.00221186
554	37771	chr16	329150	332349	0.654074	0.000460029	0.00212267
555	38136	chr16	11696300	11700599	0.494015	3.82655e-05	0.000255399
555	38137	chr16	11714800	11717179	0.856801	2.18206e-06	2.2259e-05
556	38137	chr16	11714800	11717179	0.856801	2.18206e-06	2.2259e-05
556	38139	chr16	11725150	11727799	0.458903	0.0173432	0.0438838
557	38321	chr16	19589250	19591879	0.564575	0.00161812	0.00613929
557	38325	chr16	19655500	19659149	0.455596	0.000721935	0.00310599
558	38325	chr16	19655500	19659149	0.455596	0.000721935	0.00310599
558	38327	chr16	19699650	19703599	0.623116	2.5714e-06	2.56303e-05
559	38517	chr16	28742230	28745749	0.491795	0.00140867	0.0054735
559	38519	chr16	28760450	28763299	0.54106	0.00889288	0.0254386
560	38725	chr16	48477830	48480149	0.495026	8.95335e-05	0.000528276
560	38727	chr16	48533650	48536829	0.688201	2.76642e-05	0.000193005
561	38727	chr16	48533650	48536829	0.688201	2.76642e-05	0.000193005
561	38728	chr16	48568300	48573429	0.433969	0.000752411	0.0032163
562	38745	chr16	49525000	49527279	0.517716	0.00289239	0.0100151
562	38747	chr16	49561200	49563749	1.02973	4.41787e-09	1.10265e-07
563	38750	chr16	49672250	49675199	0.557291	8.37e-05	0.000498651
563	38751	chr16	49695900	49700229	0.879774	2.98597e-10	1.07971e-08
564	38751	chr16	49695900	49700229	0.879774	2.98597e-10	1.07971e-08
564	38752	chr16	49731630	49735499	0.685986	5.44456e-07	6.73122e-06
565	38752	chr16	49731630	49735499	0.685986	5.44456e-07	6.73122e-06
565	38755	chr16	49787780	49790849	0.408699	0.00386632	0.0127425
566	38755	chr16	49787780	49790849	0.408699	0.00386632	0.0127425
566	38757	chr16	49808950	49813249	0.748388	1.68679e-07	2.50806e-06
567	38757	chr16	49808950	49813249	0.748388	1.68679e-07	2.50806e-06
567	38765	chr16	49860500	49863849	0.8185	6.47272e-08	1.10032e-06
568	38777	chr16	50277750	50281549	0.919441	1.64767e-08	3.41021e-07
568	38780	chr16	50298850	50301979	0.9366	8.42525e-08	1.37926e-06
569	38798	chr16	53103750	53107729	0.621288	5.58636e-06	4.96152e-05
569	38799	chr16	53112750	53116649	0.647775	8.03639e-06	6.75246e-05
570	38905	chr16	57124650	57128999	0.494582	0.000637403	0.00278923
570	38909	chr16	57174330	57183979	0.650315	6.62431e-06	5.73894e-05
571	38964	chr16	58077550	58084749	0.594223	9.16596e-06	7.54021e-05
571	38965	chr16	58114900	58117049	0.517612	0.000790796	0.00335923
572	39071	chr16	67437980	67441799	0.838248	5.01964e-10	1.66996e-08
572	39072	chr16	67448850	67451829	0.432585	0.00495841	0.0156877
573	39247	chr16	73032430	73035599	0.494883	0.00194717	0.00716069
573	39250	chr16	73065980	73067999	0.886058	1.69916e-08	3.49602e-07
574	39254	chr16	73096430	73106399	0.429636	1.60309e-05	0.000120954
574	39255	chr16	73126150	73131349	0.942724	5.77349e-15	9.46818e-13
575	39255	chr16	73126150	73131349	0.942724	5.77349e-15	9.46818e-13
575	39256	chr16	73155550	73159549	0.738623	7.1612e-08	1.19764e-06
576	39256	chr16	73155550	73159549	0.738623	7.1612e-08	1.19764e-06
576	39258	chr16	73205180	73208879	0.467923	0.00134931	0.00528631
577	39392	chr16	81785130	81787349	0.720037	3.66465e-06	3.4621e-05
577	39393	chr16	81805750	81809549	0.580229	3.02773e-05	0.000208317
578	39481	chr16	84917430	84919999	0.70196	8.45345e-08	1.38225e-06
578	39484	chr16	84949530	84952949	1.19048	2.48373e-15	4.77544e-13
579	39498	chr16	85087750	85092329	0.462273	0.000164785	0.000889799
579	39499	chr16	85121980	85125599	0.633043	0.000109543	0.000627611
580	39521	chr16	85408480	85414179	0.487157	0.000197622	0.00103914
580	39524	chr16	85428480	85431949	0.590211	1.09213e-05	8.72923e-05
581	39550	chr16	85684280	85687299	0.591951	0.000350075	0.00169352
581	39552	chr16	85706550	85709449	0.454654	0.00625371	0.0190004
582	39571	chr16	86702150	86706849	0.648244	3.02183e-05	0.000208014
582	39572	chr16	86712280	86716599	0.622426	4.49881e-05	0.000293592
583	39586	chr16	87092630	87094879	0.872058	1.10439e-05	8.81206e-05
583	39587	chr16	87159480	87162329	0.569148	0.000458158	0.00211619
584	39752	chr17	27900	33049	0.632327	5.05158e-06	4.5474e-05
584	39754	chr17	48550	52399	0.89981	3.70308e-11	1.86015e-09
585	39817	chr17	1067100	1069849	0.401672	0.0154385	0.0399377
585	39818	chr17	1075750	1078999	0.413737	0.000654266	0.00285094
586	39962	chr17	3829500	3832449	0.636176	5.06706e-05	0.00032497
586	39964	chr17	3857380	3859799	0.400784	0.0152763	0.0395879
587	39964	chr17	3857380	3859799	0.400784	0.0152763	0.0395879
587	39966	chr17	3865800	3869549	0.533779	0.000713225	0.00307564
588	39992	chr17	4378700	4381849	0.630572	2.30182e-05	0.000164713
588	39994	chr17	4390250	4392399	0.918825	1.33533e-06	1.45318e-05
589	40146	chr17	8599600	8603629	1.27631	8.89851e-09	2.00876e-07
589	40147	chr17	8610300	8612349	1.03379	3.53401e-09	9.03895e-08
590	40147	chr17	8610300	8612349	1.03379	3.53401e-09	9.03895e-08
590	40148	chr17	8646880	8650829	0.835418	2.00852e-06	2.07161e-05
591	40174	chr17	9923700	9927449	0.722503	2.10006e-07	3.02728e-06
591	40175	chr17	9936750	9941549	0.48337	0.000963739	0.00397457
592	40176	chr17	9944550	9947979	0.476359	0.00152959	0.00587619
592	40178	chr17	9955130	9959949	1.24715	1.18626e-18	7.51628e-16
593	40187	chr17	10025450	10032649	0.604056	2.46667e-08	4.84967e-07
593	40188	chr17	10038080	10041149	1.22523	1.74187e-16	5.27844e-14
594	40245	chr17	15301000	15303749	0.403067	0.00582843	0.0179449
594	40247	chr17	15311730	15313999	0.579621	7.95706e-05	0.000477475
595	40302	chr17	16913080	16915799	0.457004	0.00499107	0.0157762
595	40303	chr17	16922150	16926949	0.473992	6.09339e-05	0.000379445
596	40352	chr17	17613050	17621549	0.413783	0.000299199	0.00147818
596	40354	chr17	17627800	17630129	0.537067	0.00026161	0.00131745
597	40451	chr17	19285200	19292579	0.409657	0.000584391	0.00259265
597	40454	chr17	19313580	19316199	1.28375	8.32196e-11	3.62512e-09
598	40503	chr17	21225150	21227229	0.476866	0.000138039	0.000766002
598	40505	chr17	21248900	21253599	0.811178	3.8113e-12	2.71059e-10
599	40505	chr17	21248900	21253599	0.811178	3.8113e-12	2.71059e-10
599	40506	chr17	21259930	21264379	0.569865	6.24552e-06	5.44292e-05
600	40534	chr17	25690300	25692849	1.15044	1.57457e-08	3.28081e-07
600	40535	chr17	25706000	25709749	0.601855	1.64086e-06	1.74136e-05
601	40539	chr17	25798950	25803479	0.73323	5.99312e-07	7.26128e-06
601	40543	chr17	25879080	25882049	0.51872	0.000154064	0.000841197
602	40668	chr17	30069730	30074699	0.605195	6.75292e-08	1.13681e-06
602	40669	chr17	30105080	30107099	0.466819	0.00823786	0.0238884
603	40732	chr17	34099530	34102749	0.857782	7.05537e-06	6.0634e-05
603	40733	chr17	34127030	34129999	0.502948	0.000107264	0.00061607
604	40786	chr17	37035730	37042429	0.591973	1.52984e-07	2.31168e-06
604	40787	chr17	37049230	37058079	0.516222	1.00863e-05	8.17909e-05
605	40787	chr17	37049230	37058079	0.516222	1.00863e-05	8.17909e-05
605	40788	chr17	37063350	37066449	0.672295	3.81358e-07	4.97748e-06
606	40799	chr17	37235300	37242599	0.595237	1.02233e-05	8.2721e-05
606	40801	chr17	37249350	37258849	0.752874	2.73179e-13	2.71999e-11
607	40801	chr17	37249350	37258849	0.752874	2.73179e-13	2.71999e-11
607	40804	chr17	37299100	37306899	0.694803	2.84842e-10	1.03805e-08
608	40946	chr17	40900400	40903449	0.410043	0.00423584	0.0137411
608	40947	chr17	40911550	40916249	0.443609	0.000201796	0.00105789
609	41165	chr17	45990800	45994699	0.717808	4.73094e-10	1.59536e-08
609	41166	chr17	46003700	46007929	0.98829	1.01238e-11	6.09593e-10
610	41192	chr17	47290730	47296449	0.661983	1.94392e-08	3.93285e-07
610	41194	chr17	47325550	47328399	0.679389	4.8195e-06	4.38235e-05
611	41250	chr17	48285530	48290779	0.567174	8.01354e-05	0.00048045
611	41254	chr17	48335050	48337929	1.15305	1.06965e-06	1.19762e-05
612	41254	chr17	48335050	48337929	1.15305	1.06965e-06	1.19762e-05
612	41257	chr17	48346080	48351329	0.748089	2.31759e-06	2.34521e-05
613	41257	chr17	48346080	48351329	0.748089	2.31759e-06	2.34521e-05
613	41259	chr17	48366100	48369929	0.728361	3.13263e-05	0.000214003
614	41278	chr17	48680700	48683349	0.432074	0.00374016	0.0123929
614	41280	chr17	48715630	48720799	0.781456	4.04529e-10	1.40023e-08
615	41289	chr17	48861450	48864829	0.537732	6.01268e-05	0.00037509
615	41290	chr17	48893480	48895879	0.626314	0.000581268	0.00258044
616	41290	chr17	48893480	48895879	0.626314	0.000581268	0.00258044
616	41292	chr17	48911230	48914979	0.983007	4.50614e-12	3.14854e-10
617	41363	chr17	55528200	55534649	0.73913	9.99103e-12	6.029e-10
617	41366	chr17	55548530	55552779	0.516388	2.0185e-06	2.08036e-05
618	41366	chr17	55548530	55552779	0.516388	2.0185e-06	2.08036e-05
618	41369	chr17	55564180	55567799	0.41405	0.000438352	0.00203748
619	41416	chr17	56400330	56403349	0.539709	0.00357923	0.0119522
619	41417	chr17	56411530	56416249	0.727457	8.04309e-06	6.75402e-05
620	41508	chr17	60703630	60709979	1.10088	3.71481e-11	1.86269e-09
620	41509	chr17	60724480	60728549	0.910724	7.66651e-11	3.40214e-09
621	41712	chr17	69970230	69972899	0.471509	0.000961949	0.00396953
621	41713	chr17	70025730	70027899	0.867092	1.58859e-06	1.69427e-05
622	41833	chr17	73468750	73474729	0.5358	1.54654e-06	1.65259e-05
622	41834	chr17	73480530	73485179	0.608033	1.89564e-05	0.000139185
623	41834	chr17	73480530	73485179	0.608033	1.89564e-05	0.000139185
623	41836	chr17	73493780	73498949	0.784737	3.06684e-09	7.93876e-08
624	41930	chr17	75229950	75233279	0.471503	0.000579895	0.00257599
624	41932	chr17	75241780	75244679	0.411528	0.017044	0.0432846
625	41963	chr17	75670800	75674949	0.557046	2.04371e-05	0.000148348
625	41967	chr17	75721700	75725629	0.447113	0.00024513	0.00124698
626	42038	chr17	76789400	76793499	0.443671	0.009965	0.027812
626	42039	chr17	76798680	76801299	0.592818	8.92961e-05	0.00052721
627	42155	chr17	79531650	79536799	0.82841	2.68001e-07	3.72277e-06
627	42156	chr17	79543030	79545399	0.826708	3.7512e-06	3.53429e-05
628	42239	chr17	80738980	80741149	0.512721	0.00176972	0.00661296
628	42240	chr17	80750600	80754679	0.408915	0.00310174	0.0106115
629	42240	chr17	80750600	80754679	0.408915	0.00310174	0.0106115
629	42241	chr17	80761500	80766649	0.434693	0.0021913	0.00791339
630	42246	chr17	80801500	80808779	0.465926	0.00109456	0.00442316
630	42247	chr17	80815950	80818799	0.755483	7.50439e-09	1.73911e-07
631	42354	chr18	7323830	7326749	0.630088	0.00101903	0.00416197
631	42357	chr18	7365750	7373299	0.450781	0.00289981	0.0100365
632	42375	chr18	7659100	7661229	0.443334	0.0100634	0.0280298
632	42379	chr18	7722600	7724729	0.6989	0.00010269	0.000593593
633	42440	chr18	10034500	10040829	1.13961	2.72804e-13	2.71999e-11
633	42443	chr18	10058850	10065949	0.728272	6.49231e-15	1.04022e-12
634	42443	chr18	10058850	10065949	0.728272	6.49231e-15	1.04022e-12
634	42446	chr18	10121130	10125499	0.478887	0.000230235	0.00118165
635	42599	chr18	20083350	20085499	0.675161	9.79983e-05	0.00057121
635	42603	chr18	20120000	20124149	0.730389	4.33965e-07	5.55998e-06
636	42612	chr18	20713900	20718049	0.427489	0.00577201	0.0177954
636	42619	chr18	20816350	20819679	0.451707	0.000486598	0.00222464
637	42619	chr18	20816350	20819679	0.451707	0.000486598	0.00222464
637	42620	chr18	20838730	20841449	0.532991	5.4562e-05	0.000345477
638	42620	chr18	20838730	20841449	0.532991	5.4562e-05	0.000345477
638	42621	chr18	20855300	20857899	0.498087	0.000343636	0.00166758
639	42808	chr18	34157350	34164429	0.400248	0.000401757	0.00189905
639	42813	chr18	34204150	34206579	0.548448	0.000348285	0.00168691
640	42856	chr18	43096050	43099799	1.17507	2.819e-10	1.03002e-08
640	42858	chr18	43167400	43171129	0.871609	5.74642e-07	7.02343e-06
641	42858	chr18	43167400	43171129	0.871609	5.74642e-07	7.02343e-06
641	42860	chr18	43196680	43201199	1.21422	5.46869e-15	9.0751e-13
642	42924	chr18	45966650	45969249	0.919179	1.32142e-08	2.82514e-07
642	42926	chr18	45994000	45997949	0.656007	2.12463e-06	2.17607e-05
643	42934	chr18	46123330	46128399	0.581628	2.66452e-07	3.70495e-06
643	42935	chr18	46136500	46140979	0.848405	3.28425e-09	8.46226e-08
644	42945	chr18	46238580	46241329	0.427657	0.000567719	0.00253037
644	42948	chr18	46258650	46261499	0.618971	1.6962e-05	0.000127054
645	42948	chr18	46258650	46261499	0.618971	1.6962e-05	0.000127054
645	42950	chr18	46267330	46269449	0.868214	7.53627e-07	8.87637e-06
646	42960	chr18	46373430	46382299	0.601103	1.16786e-08	2.53375e-07
646	42966	chr18	46419180	46424849	1.45449	3.22861e-22	1.00011e-18
647	43063	chr18	55378650	55381229	0.427943	0.00390564	0.0128372
647	43066	chr18	55431730	55437549	0.450988	0.00213957	0.00775066
648	43140	chr18	56671450	56674649	0.482449	0.000215618	0.00111816
648	43145	chr18	56711550	56713799	0.461431	0.00320193	0.0109114
649	43199	chr18	60826700	60830829	0.418953	0.0028857	0.00999633
649	43200	chr18	60844130	60847679	0.604647	1.23136e-05	9.6702e-05
650	43318	chr18	77333950	77339749	0.803773	8.11794e-13	7.0725e-11
650	43320	chr18	77348230	77350699	0.810499	7.34152e-07	8.67631e-06
651	43320	chr18	77348230	77350699	0.810499	7.34152e-07	8.67631e-06
651	43322	chr18	77369780	77372699	0.971126	5.05148e-10	1.67855e-08
652	43621	chr19	5035630	5039049	0.624933	5.35979e-05	0.000339913
652	43622	chr19	5045450	5050899	0.69223	5.79255e-06	5.11046e-05
653	43622	chr19	5045450	5050899	0.69223	5.79255e-06	5.11046e-05
653	43626	chr19	5082280	5084949	1.02027	2.84868e-07	3.90071e-06
654	43630	chr19	5112900	5116549	0.445176	0.00255369	0.00902107
654	43632	chr19	5125150	5130729	0.757856	9.54386e-08	1.54156e-06
655	43635	chr19	5286630	5295199	0.915328	6.72929e-09	1.58451e-07
655	43636	chr19	5307730	5309979	1.1199	1.19699e-07	1.86847e-06
656	43784	chr19	10054430	10058149	0.61194	2.71279e-05	0.000190169
656	43785	chr19	10095950	10099299	1.0307	3.26093e-10	1.16404e-08
657	43819	chr19	10734600	10737599	0.516643	0.000257018	0.00129879
657	43820	chr19	10753550	10756479	0.473638	0.00122169	0.00486842
658	43992	chr19	14258150	14262449	0.442954	2.67813e-05	0.000188164
658	43993	chr19	14277050	14279449	0.51535	0.00369659	0.012276
659	44120	chr19	17222380	17225649	0.701165	6.10695e-06	5.34051e-05
659	44121	chr19	17235650	17240279	0.557143	8.71365e-07	1.00425e-05
660	44213	chr19	18809950	18812879	0.51424	0.000716523	0.00308604
660	44218	chr19	18871680	18874729	0.688389	2.21384e-05	0.000159112
661	44218	chr19	18871680	18874729	0.688389	2.21384e-05	0.000159112
661	44219	chr19	18917550	18920879	0.796232	0.000169401	0.000911194
662	44339	chr19	31807180	31809399	0.674887	0.000277097	0.00138494
662	44341	chr19	31838630	31840799	0.475597	0.0169917	0.0431865
663	44546	chr19	39621250	39623449	0.74861	5.6135e-07	6.89421e-06
663	44548	chr19	39634280	39637249	0.46757	0.00184846	0.00686012
664	44616	chr19	41827030	41835149	0.435347	2.80035e-06	2.7548e-05
664	44617	chr19	41856200	41861329	0.480419	0.000694136	0.00300354
665	44825	chr19	46928500	46930979	0.534812	0.0034768	0.0116769
665	44827	chr19	46973330	46976099	0.681201	1.88438e-05	0.000138614
666	44827	chr19	46973330	46976099	0.681201	1.88438e-05	0.000138614
666	44828	chr19	46989700	46991929	0.879725	1.26093e-07	1.9508e-06
667	44828	chr19	46989700	46991929	0.879725	1.26093e-07	1.9508e-06
667	44830	chr19	46997800	46999879	0.903853	1.03612e-06	1.16499e-05
668	44833	chr19	47121550	47130499	0.55244	2.52581e-05	0.000178678
668	44835	chr19	47136250	47139099	0.475132	0.00632257	0.0191699
669	44842	chr19	47247730	47251029	0.471626	0.000150256	0.000822501
669	44845	chr19	47270900	47273629	0.539197	0.00187174	0.00693266
670	45317	chr20	755500	758399	0.470714	0.0037434	0.012399
670	45318	chr20	799600	803499	0.632084	0.000112728	0.000643347
671	45576	chr20	17568300	17572749	0.580878	2.1016e-05	0.000152104
671	45578	chr20	17590780	17596949	0.719185	2.04085e-08	4.0933e-07
672	45578	chr20	17590780	17596949	0.719185	2.04085e-08	4.0933e-07
672	45580	chr20	17613580	17620079	1.19739	1.22825e-12	1.00124e-10
673	45593	chr20	17829100	17831799	0.479998	0.000903261	0.003759
673	45595	chr20	17849800	17852199	0.894143	1.38495e-07	2.11452e-06
674	45602	chr20	17908430	17910649	0.525386	5.92713e-05	0.000370333
674	45603	chr20	17916650	17918829	0.640863	6.05031e-05	0.000377268
675	45633	chr20	19829030	19833599	0.73868	4.90157e-08	8.68727e-07
675	45634	chr20	19855580	19858399	0.626119	0.000535962	0.0024104
676	45688	chr20	23040580	23044449	0.454985	0.00282893	0.00982164
676	45689	chr20	23060500	23063379	0.503032	0.000280643	0.0013989
677	45722	chr20	23620900	23624249	0.884753	6.675e-08	1.12579e-06
677	45723	chr20	23632680	23638099	0.824059	2.8659e-09	7.46017e-08
678	45805	chr20	30421000	30433879	1.16064	9.91338e-18	4.76509e-15
678	45806	chr20	30456730	30459829	0.480387	0.00409079	0.0133591
679	46019	chr20	36823030	36825979	0.807854	3.59788e-07	4.74257e-06
679	46020	chr20	36835680	36842849	0.549091	0.00012871	0.000721705
680	46020	chr20	36835680	36842849	0.549091	0.00012871	0.000721705
680	46024	chr20	36880150	36882499	1.14232	1.13651e-10	4.72909e-09
681	46026	chr20	36886730	36889949	1.27652	4.4365e-12	3.10767e-10
681	46027	chr20	36898000	36900949	0.668241	5.46207e-05	0.00034577
682	46027	chr20	36898000	36900949	0.668241	5.46207e-05	0.00034577
682	46029	chr20	36925850	36929549	0.643599	3.36362e-05	0.000227607
683	46073	chr20	39992600	39995429	0.93316	2.45976e-08	4.8395e-07
683	46074	chr20	40014550	40016979	0.582812	1.14781e-06	1.27438e-05
684	46266	chr20	47959000	47963949	0.642035	3.54044e-06	3.35385e-05
684	46268	chr20	48002700	48005949	0.771245	1.43064e-07	2.17712e-06
685	46277	chr20	48183180	48185379	0.680011	7.87331e-05	0.000473468
685	46279	chr20	48190900	48193649	0.966786	1.83413e-09	5.09843e-08
686	46308	chr20	48603580	48608229	0.501574	1.66473e-05	0.000124941
686	46311	chr20	48641730	48645199	0.6275	0.000892913	0.0037249
687	46482	chr20	56573230	56575549	0.804141	2.81597e-07	3.85971e-06
687	46484	chr20	56591430	56597229	0.485922	0.00139785	0.00544456
688	46507	chr20	57723780	57726079	0.488851	0.000627344	0.00275342
688	46509	chr20	57795330	57798299	0.480066	0.00405754	0.013263
689	46764	chr21	33827550	33830799	0.45194	0.00578017	0.017816
689	46766	chr21	33870100	33873229	0.402746	6.44795e-05	0.000397968
690	46766	chr21	33870100	33873229	0.402746	6.44795e-05	0.000397968
690	46767	chr21	33879550	33881999	0.509358	0.000420167	0.00196971
691	46778	chr21	34657280	34662379	0.474989	1.00253e-05	8.13906e-05
691	46781	chr21	34672150	34676149	0.480793	0.00032099	0.00157108
692	46979	chr21	43035250	43037649	0.455967	0.00991079	0.027669
692	46984	chr21	43097780	43100549	0.676891	1.02645e-05	8.30183e-05
693	46988	chr21	43351400	43355049	0.567132	0.000424715	0.00198768
693	46990	chr21	43371850	43374499	0.647947	2.00982e-05	0.000146259
694	47083	chr21	45230130	45233449	0.527159	0.0013834	0.00539786
694	47084	chr21	45278300	45281799	0.41023	0.000296259	0.001466
695	47140	chr21	46418450	46424849	0.614166	0.000246002	0.00125015
695	47142	chr21	46438400	46441929	0.466194	0.00296198	0.0102073
696	47142	chr21	46438400	46441929	0.466194	0.00296198	0.0102073
696	47143	chr21	46449030	46455929	0.742883	1.12233e-07	1.76876e-06
697	47167	chr21	46857650	46860849	0.601515	0.000155767	0.000849164
697	47170	chr21	46887880	46893099	0.644131	6.95428e-06	5.9876e-05
698	47181	chr21	47312350	47315179	1.31455	1.68086e-12	1.3275e-10
698	47183	chr21	47368000	47371549	0.847999	5.70666e-07	6.99323e-06
699	47189	chr21	47440700	47443979	0.950581	1.45592e-08	3.06336e-07
699	47190	chr21	47455030	47459549	0.642216	1.16153e-05	9.19952e-05
700	47195	chr21	47484280	47488599	0.469047	0.00146169	0.00565428
700	47196	chr21	47497830	47502099	0.560969	0.000358944	0.00172892
701	47196	chr21	47497830	47502099	0.560969	0.000358944	0.00172892
701	47197	chr21	47511030	47515399	0.697644	4.42168e-06	4.06704e-05
702	47374	chr22	20776180	20779849	0.432268	0.000647436	0.00282559
702	47375	chr22	20789350	20794249	0.444119	0.00381381	0.0125963
703	47462	chr22	23577880	23581049	0.521875	9.11243e-05	0.000536187
703	47464	chr22	23597700	23601399	0.440968	0.000475926	0.00218229
704	47533	chr22	24839500	24843149	0.76098	4.13968e-08	7.55301e-07
704	47534	chr22	24855700	24858099	0.430613	0.00912817	0.0259612
705	47534	chr22	24855700	24858099	0.430613	0.00912817	0.0259612
705	47537	chr22	24889400	24891429	0.426272	0.0194827	0.0482936
706	47641	chr22	27613850	27616199	0.87331	4.08901e-07	5.28256e-06
706	47643	chr22	27634630	27639079	1.27247	3.13946e-14	3.97841e-12
707	47648	chr22	27815350	27818549	0.770302	1.97122e-08	3.97653e-07
707	47650	chr22	27831280	27836129	1.0541	1.12783e-13	1.2428e-11
708	47650	chr22	27831280	27836129	1.0541	1.12783e-13	1.2428e-11
708	47652	chr22	27905650	27909829	0.431732	0.00256522	0.00905721
709	47652	chr22	27905650	27909829	0.431732	0.00256522	0.00905721
709	47654	chr22	27971200	27976429	1.0213	1.0231e-13	1.1455e-11
710	47676	chr22	28190180	28202029	0.619594	6.11054e-05	0.000380344
710	47679	chr22	28237330	28239599	0.641776	5.61816e-06	4.985e-05
711	47716	chr22	29545000	29547199	0.714318	7.0109e-07	8.33174e-06
711	47718	chr22	29597050	29599979	0.608372	1.99364e-05	0.000145195
712	47718	chr22	29597050	29599979	0.608372	1.99364e-05	0.000145195
712	47720	chr22	29620280	29623049	0.693044	6.92109e-05	0.00042305
713	47804	chr22	31997600	32000329	1.04289	1.57051e-10	6.24927e-09
713	47806	chr22	32010430	32014929	1.22166	3.62429e-12	2.58418e-10
714	47806	chr22	32010430	32014929	1.22166	3.62429e-12	2.58418e-10
714	47807	chr22	32020330	32023549	1.02868	4.86131e-13	4.56325e-11
715	48358	chr22	45033980	45037529	1.48701	5.36783e-13	4.90655e-11
715	48363	chr22	45124450	45127029	0.472051	0.00280417	0.00976121
716	48386	chr22	45854550	45857879	0.715828	4.60663e-06	4.21076e-05
716	48387	chr22	45888750	45893899	0.926185	1.43886e-08	3.03435e-07
717	48391	chr22	45910230	45913199	0.982194	1.15687e-09	3.42746e-08
717	48392	chr22	45931900	45934829	0.545805	0.000475523	0.00218152
718	48392	chr22	45931900	45934829	0.545805	0.000475523	0.00218152
718	48393	chr22	45947100	45951329	0.499614	0.00237696	0.00849905

## Sheet: Supplementary Table 2B
Supplementary Table 2B. Identified active tandem regulated chromatin domains in the long-range (100Kb-1Mb) in patients when compared with controls
Region Pair Number	Region ID*	Chromosome	Region Start†	Region End†	log2 Fold Change	Non-adjusted p-value‡	Adjusted p-value§			*: Regions were sorted by adjusted p-value from largest to smallest;
1	1659	chr1	47486400	47490699	0.459496	0.0030889	0.0105754			†: Genomic coordinates were indicated using human genome assembly GRCh37/hg19;
1	1663	chr1	47676980	47679179	0.432085	0.00349797	0.0117338			‡: Non-ajudsted p-value was calculated by Wald test;
2	2097	chr1	68411850	68413949	0.630977	0.000151496	0.000828476			§: Adjusted p-value was calculated by FDR-BH.
2	2099	chr1	68515230	68518299	0.416477	0.0168842	0.0429524
3	2214	chr1	85794930	85799399	0.534611	0.000102376	0.000592636
3	2216	chr1	85928950	85932199	0.512241	0.000209855	0.00109315
4	3354	chr1	165863600	165871349	0.488606	0.00134452	0.00527308
4	3355	chr1	166049900	166052099	1.44881	2.44231e-15	4.72842e-13
5	3401	chr1	168212650	168214699	0.799134	2.79786e-07	3.84076e-06
5	3404	chr1	168395700	168400849	0.596974	1.98036e-05	0.000144454
6	5291	chr2	21265230	21268049	0.43878	0.00955145	0.026873
6	5292	chr2	21490130	21492429	0.635989	0.000262138	0.00131963
7	6816	chr2	100873750	100875829	0.412834	0.0135876	0.0359573
7	6818	chr2	101022600	101026599	0.533488	0.0013245	0.00521181
8	6937	chr2	106525180	106527299	0.456408	0.00235404	0.00842794
8	6940	chr2	106644750	106649199	0.574934	3.75037e-05	0.000250795
9	7553	chr2	160917780	160921729	0.413267	0.000199075	0.0010452
9	7554	chr2	161063930	161066549	0.478632	0.000346538	0.00167903
10	8470	chr2	232824900	232827599	0.435865	0.00329724	0.0111808
10	8471	chr2	233179830	233182279	0.481245	0.000322861	0.00157775
11	8581	chr2	237795500	237798179	0.455216	0.00235989	0.00844452
11	8587	chr2	237981500	237985549	0.62923	3.83436e-07	4.99758e-06
12	8686	chr2	239635630	239639379	0.400104	0.0107852	0.0296426
12	8688	chr2	239772280	239774729	0.530048	0.00242675	0.00864057
13	10317	chr3	78141250	78143429	0.45227	0.00688	0.0205824
13	10318	chr3	79066600	79069749	0.502059	0.00195586	0.0071879
14	11054	chr3	139476580	139480799	0.687219	4.42852e-05	0.000289479
14	11058	chr3	139693500	139696149	0.487775	0.000747748	0.00320075
15	11459	chr3	177540550	177545249	0.5371	2.86574e-07	3.91829e-06
15	11464	chr3	177899230	177901449	0.629385	0.000216205	0.00112058
16	11574	chr3	184762280	184765499	0.5321	1.94205e-05	0.000142069
16	11577	chr3	184892250	184894599	0.575692	0.000114113	0.000649922
17	12172	chr4	8507150	8509949	0.776101	1.90634e-07	2.79574e-06
17	12173	chr4	8611550	8615649	0.457539	0.00361902	0.0120601
18	12533	chr4	53733200	53738649	0.823131	1.09363e-15	2.54079e-13
18	12539	chr4	53859200	53861299	0.617891	0.00032991	0.00160853
19	13116	chr4	124034030	124036249	0.564939	0.000474177	0.00217714
19	13117	chr4	124180150	124182229	0.562259	6.32273e-05	0.000391453
20	14607	chr5	73551000	73554599	0.784253	1.75795e-06	1.84665e-05
20	14610	chr5	73661350	73665749	1.49683	3.81001e-23	1.77032e-19
21	14632	chr5	76009600	76013649	0.65657	3.94743e-05	0.000262525
21	14636	chr5	76114200	76117029	1.14988	1.23902e-13	1.34408e-11
22	15538	chr5	146932380	146935949	0.922699	4.04817e-10	1.40023e-08
22	15539	chr5	147285530	147287649	0.618905	0.000144423	0.000795881
23	15539	chr5	147285530	147287649	0.618905	0.000144423	0.000795881
23	15541	chr5	147698780	147701349	0.436112	0.00668544	0.0200866
24	15812	chr5	157601930	157604499	0.554778	0.000728346	0.00312923
24	15820	chr5	158105350	158107849	0.966771	7.20554e-06	6.16774e-05
25	17756	chr6	73972130	73974349	0.554121	0.00240395	0.00857358
25	17758	chr6	74097830	74100029	0.534196	0.00153605	0.00589611
26	18273	chr6	134850950	134853079	0.551454	0.00202082	0.00739933
26	18275	chr6	135010150	135012429	0.579933	0.000751112	0.0032117
27	18769	chr6	161778450	161781849	0.404712	0.00349217	0.0117186
27	18775	chr6	162597850	162600679	0.467625	0.00107391	0.00434913
28	18938	chr6	168619450	168621479	0.854054	8.45619e-07	9.79028e-06
28	18944	chr6	168851600	168855049	0.836667	1.67676e-07	2.49847e-06
29	18955	chr6	169094130	169096179	0.577174	0.00576698	0.0177851
29	18958	chr6	169541130	169543179	0.621326	0.00043044	0.0020091
30	18966	chr6	169687630	169690229	0.711957	3.50639e-06	3.32838e-05
30	18967	chr6	169826500	169828849	0.955712	1.63425e-07	2.44822e-06
31	19439	chr7	25533980	25536279	0.616191	9.19759e-05	0.000540172
31	19440	chr7	25652750	25656479	0.879219	4.51055e-08	8.11537e-07
32	19825	chr7	46849750	46852799	0.446242	0.00057661	0.00256426
32	19827	chr7	47077180	47083199	0.567196	5.4678e-05	0.000345976
33	19870	chr7	47659350	47663049	0.890025	5.97989e-11	2.79134e-09
33	19876	chr7	47822350	47826399	0.582586	0.000653292	0.00284758
34	21162	chr7	143890830	143894249	0.562023	0.00134487	0.00527308
34	21163	chr7	144051100	144054029	0.595483	0.000430588	0.0020091
35	21900	chr8	25934650	25937899	0.596984	4.51116e-06	4.13978e-05
35	21905	chr8	26046550	26049079	0.590987	1.14342e-05	9.08185e-05
36	23175	chr8	134036880	134040549	0.638044	1.27053e-05	9.91644e-05
36	23179	chr8	134158450	134160499	0.897208	2.15074e-07	3.08122e-06
37	23656	chr9	14691900	14694699	0.485783	0.00276105	0.00963999
37	23657	chr9	14882930	14885029	0.640129	0.00167605	0.00632294
38	24706	chr9	113340300	113343299	0.503973	0.00158096	0.0060303
38	24709	chr9	113799000	113802849	0.634591	0.000348812	0.00168829
39	25007	chr9	129347150	129352179	0.5495	4.11955e-07	5.31707e-06
39	25011	chr9	129483480	129486479	0.439947	0.0198152	0.0489329
40	25385	chr9	136436800	136439629	0.401906	0.00609436	0.0186197
40	25388	chr9	136543730	136545999	0.812616	9.84457e-07	1.11613e-05
41	26327	chr10	34404700	34407079	0.584097	0.000107934	0.000619157
41	26330	chr10	34814500	34816629	0.451522	0.0104532	0.0288882
42	26500	chr10	46960450	46966629	0.657136	1.11251e-07	1.75527e-06
42	26507	chr10	47150200	47153429	0.551462	0.000371966	0.00178179
43	26555	chr10	50010800	50015749	0.894078	3.04413e-11	1.5804e-09
43	26557	chr10	50208030	50211799	0.448494	0.000454761	0.00210323
44	26639	chr10	60270980	60274499	0.459314	0.00253371	0.00896072
44	26641	chr10	60614400	60618229	0.732848	9.20942e-09	2.06889e-07
45	27028	chr10	77530050	77534049	0.45079	0.00214326	0.007761
45	27033	chr10	78156000	78158929	0.500066	0.000208114	0.00108591
46	27074	chr10	80191730	80197749	1.08121	6.66628e-12	4.37292e-10
46	27077	chr10	80300730	80304249	0.815688	2.38403e-06	2.39684e-05
47	27140	chr10	81249280	81251579	0.585657	1.98997e-05	0.000145004
47	27142	chr10	81464950	81472449	0.53747	0.00184251	0.00684286
48	27389	chr10	95758400	95761649	0.422355	0.0145171	0.0379648
48	27395	chr10	95969500	95971829	0.968659	1.18036e-09	3.49334e-08
49	28904	chr11	27013450	27017479	0.501595	0.0051897	0.0163097
49	28908	chr11	27236350	27238899	0.600618	4.9959e-05	0.000321145
50	29509	chr11	64320300	64324179	0.646441	5.22431e-06	4.68022e-05
50	29512	chr11	64427180	64429699	0.895009	5.91113e-08	1.02104e-06
51	29936	chr11	74904080	74907949	0.614433	2.33683e-06	2.36046e-05
51	29938	chr11	75011530	75014729	0.452367	0.00032898	0.0016054
52	30015	chr11	76849780	76852649	0.633019	2.74637e-06	2.70647e-05
52	30018	chr11	77121430	77124649	0.819561	2.53185e-08	4.97081e-07
53	34003	chr13	98823450	98827149	0.500328	0.000284835	0.00141676
53	34008	chr13	98958680	98961949	0.432154	0.00211465	0.00768478
54	35540	chr14	99501700	99503949	0.824746	5.38708e-06	4.80596e-05
54	35541	chr14	99657050	99659879	0.407665	0.00589818	0.0181153
55	35599	chr14	101142150	101147779	0.552111	0.000134287	0.000747261
55	35600	chr14	101585050	101588799	0.491642	0.000459351	0.00212084
56	35950	chr15	30216000	30218749	0.421883	0.000898378	0.00374266
56	35952	chr15	30395100	30397899	0.76413	0.000207703	0.00108437
57	35953	chr15	30402100	30404599	1.08056	5.86779e-08	1.01544e-06
57	35957	chr15	30684080	30686649	0.728082	0.000348669	0.00168818
58	36746	chr15	68655030	68665149	0.4162	1.58078e-09	4.47872e-08
58	36756	chr15	68809080	68811949	1.07422	2.13057e-10	8.08138e-09
59	36816	chr15	70486950	70490049	0.628685	9.81197e-06	8.00081e-05
59	36825	chr15	70896200	70899329	0.614252	1.01689e-05	8.23644e-05
60	38289	chr16	17497130	17500729	0.811734	4.36037e-06	4.01658e-05
60	38291	chr16	18442700	18444729	1.32178	1.02467e-07	1.63707e-06
61	39017	chr16	65543350	65545849	0.719882	0.00218469	0.00789361
61	39021	chr16	66168000	66170879	0.554411	0.000396715	0.00188032
62	39021	chr16	66168000	66170879	0.554411	0.000396715	0.00188032
62	39024	chr16	66298030	66302099	0.870097	7.86869e-11	3.46011e-09
63	41387	chr17	55784600	55786749	0.456678	0.0198675	0.0490381
63	41389	chr17	55887350	55890449	0.495836	6.07366e-05	0.000378555
64	41722	chr17	70333700	70336499	1.03427	2.59307e-10	9.56245e-09
64	41725	chr17	70510080	70514129	0.790847	1.43783e-06	1.54889e-05
65	41725	chr17	70510080	70514129	0.790847	1.43783e-06	1.54889e-05
65	41729	chr17	71060030	71063329	1.04529	4.15321e-10	1.43479e-08
66	42272	chr18	331450	333449	0.666886	0.000145304	0.000800069
66	42276	chr18	455780	459649	0.509666	0.000287579	0.00142913
67	42446	chr18	10121130	10125499	0.478887	0.000230235	0.00118165
67	42449	chr18	10245150	10248649	1.10083	2.01279e-14	2.75072e-12
68	42849	chr18	42595350	42597499	0.760583	7.61062e-06	6.46288e-05
68	42852	chr18	42833000	42835879	1.03772	4.69218e-10	1.58914e-08
69	42852	chr18	42833000	42835879	1.03772	4.69218e-10	1.58914e-08
69	42856	chr18	43096050	43099799	1.17507	2.819e-10	1.03002e-08
70	43042	chr18	53529900	53531999	0.557158	0.00507624	0.0160055
70	43045	chr18	53664430	53666529	0.742982	6.44537e-06	5.59783e-05
71	43045	chr18	53664430	53666529	0.742982	6.44537e-06	5.59783e-05
71	43054	chr18	54239930	54242199	0.607617	0.00024439	0.00124391
72	43632	chr19	5125150	5130729	0.757856	9.54386e-08	1.54156e-06
72	43635	chr19	5286630	5295199	0.915328	6.72929e-09	1.58451e-07
73	45123	chr19	54102200	54106099	0.42908	0.00604286	0.0185029
73	45125	chr19	54271030	54274099	0.766738	1.00601e-05	8.16016e-05
74	45432	chr20	4792680	4796449	0.624128	5.3355e-05	0.000338758
74	45437	chr20	4905700	4908729	0.819615	6.50501e-08	1.10379e-06
75	46238	chr20	47001350	47004729	0.430715	0.00284108	0.0098589
75	46242	chr20	47297800	47304179	0.445052	3.2014e-05	0.000218219
76	46274	chr20	48061050	48065299	0.576121	7.31493e-06	6.24603e-05
76	46276	chr20	48176780	48180629	0.667102	2.89803e-06	2.82694e-05
77	46408	chr20	51588680	51591199	0.854239	7.01624e-08	1.17622e-06
77	46413	chr20	52195500	52199229	0.559506	4.10887e-05	0.000271384
78	46462	chr20	56054750	56057249	0.954135	2.7664e-07	3.81239e-06
78	46464	chr20	56201700	56205129	0.4486	0.0024164	0.00860917
79	46484	chr20	56591430	56597229	0.485922	0.00139785	0.00544456
79	46488	chr20	56748650	56751949	0.547702	2.26387e-05	0.000162248
80	46845	chr21	36575150	36580929	0.670002	1.07061e-05	8.58924e-05
80	46854	chr21	37222050	37224179	0.94856	5.00346e-08	8.81741e-07
81	47609	chr22	26336550	26340149	0.55174	0.000162232	0.000878398
81	47612	chr22	26461480	26463499	0.573372	0.00216073	0.00781716
82	47633	chr22	27282350	27284529	0.906928	4.53818e-10	1.5467e-08
82	47636	chr22	27506230	27510049	1.03925	8.52895e-11	3.69222e-09
83	47636	chr22	27506230	27510049	1.03925	8.52895e-11	3.69222e-09
83	47641	chr22	27613850	27616199	0.87331	4.08901e-07	5.28256e-06
84	47643	chr22	27634630	27639079	1.27247	3.13946e-14	3.97841e-12
84	47648	chr22	27815350	27818549	0.770302	1.97122e-08	3.97653e-07

## Sheet: Supplementary Table 2C
Supplementary Table 2C. Identified repressed tandem regulated chromatin domains in the short-range (5Kb-100Kb) in patients when compared with controls
Region Pair Number	Region ID*	Chromosome	Region Start†	Region End†	log2 Fold Change	Non-adjusted p-value‡	Adjusted p-value§			*: Regions were sorted by adjusted p-value from largest to smallest;
1	272	chr1	7830100	7833029	-0.517668	1.01662e-06	1.147e-05			†: Genomic coordinates were indicated using human genome assembly GRCh37/hg19;
1	273	chr1	7842150	7846079	-0.685927	1.83688e-09	5.10064e-08			‡: Non-ajudsted p-value was calculated by Wald test;
2	477	chr1	12037700	12058099	-0.483916	1.78045e-05	0.000131979			§: Adjusted p-value was calculated by FDR-BH.
2	483	chr1	12078000	12081149	-0.477223	8.81402e-07	1.01289e-05
3	595	chr1	16158850	16164199	-0.569017	2.09873e-08	4.19131e-07
3	596	chr1	16172580	16179429	-0.53433	4.19621e-07	5.39853e-06
4	596	chr1	16172580	16179429	-0.53433	4.19621e-07	5.39853e-06
4	597	chr1	16211880	16214829	-0.490257	1.51775e-05	0.000115547
5	779	chr1	21057930	21061129	-0.400574	0.0148508	0.0386903
5	780	chr1	21111750	21115299	-0.650904	7.39855e-10	2.34658e-08
6	1023	chr1	27225650	27227899	-0.489587	3.91188e-05	0.000260538
6	1024	chr1	27238250	27242349	-0.527	1.07097e-05	8.5896e-05
7	1106	chr1	28906830	28909899	-0.401503	0.000467715	0.00215101
7	1109	chr1	28968150	28971479	-0.413548	0.000136314	0.000757785
8	1358	chr1	38323880	38326879	-0.488254	5.89513e-08	1.01954e-06
8	1359	chr1	38394400	38398229	-0.432878	9.6798e-05	0.000565366
9	1444	chr1	41156450	41159249	-0.40383	0.00311445	0.0106472
9	1445	chr1	41172950	41179699	-0.50869	0.00292025	0.0100834
10	1584	chr1	45137600	45141329	-0.571355	3.50967e-14	4.40748e-12
10	1585	chr1	45195330	45197429	-0.405944	0.00146661	0.00566939
11	1585	chr1	45195330	45197429	-0.405944	0.00146661	0.00566939
11	1586	chr1	45204230	45206479	-0.655166	5.51573e-09	1.33368e-07
12	1693	chr1	51424380	51427199	-0.606103	1.83679e-06	1.92294e-05
12	1694	chr1	51432880	51437129	-0.569103	2.17519e-06	2.2197e-05
13	1716	chr1	52497780	52500679	-0.400535	0.00206563	0.00754159
13	1717	chr1	52519830	52523449	-0.421354	2.79801e-07	3.84076e-06
14	1994	chr1	63987600	63990449	-0.463691	0.000260133	0.00131107
14	1995	chr1	64053830	64055949	-0.432973	0.00854067	0.0246078
15	2113	chr1	70669950	70672679	-0.513404	4.0767e-07	5.27154e-06
15	2114	chr1	70685480	70688599	-0.510145	0.00138039	0.00538765
16	2115	chr1	70818700	70821699	-0.505158	4.19383e-07	5.39796e-06
16	2116	chr1	70875700	70878049	-0.925816	2.52502e-13	2.55982e-11
17	2157	chr1	78443200	78446679	-0.625213	1.99285e-11	1.10675e-09
17	2158	chr1	78468780	78470879	-0.885502	2.85503e-06	2.79969e-05
18	2193	chr1	84970280	84973479	-0.432866	6.89156e-05	0.000421615
18	2194	chr1	85037580	85041399	-0.503578	3.59487e-06	3.40079e-05
19	2244	chr1	89355880	89358399	-0.520369	6.79568e-05	0.000416847
19	2246	chr1	89456680	89460549	-0.686969	5.06204e-13	4.70415e-11
20	2345	chr1	94310300	94314629	-0.517325	9.13126e-06	7.52e-05
20	2346	chr1	94343330	94345849	-0.633985	7.14169e-09	1.66628e-07
21	2542	chr1	110879550	110885679	-0.619474	1.9576e-12	1.5118e-10
21	2544	chr1	110949050	110951679	-0.480371	2.08662e-09	5.69763e-08
22	2571	chr1	112296700	112299649	-0.408358	3.21947e-05	0.00021929
22	2572	chr1	112342480	112348779	-0.450374	0.00155236	0.00594235
23	2642	chr1	115051650	115055649	-0.515326	4.01246e-09	1.00869e-07
23	2643	chr1	115123050	115125779	-1.05641	9.62435e-22	2.43925e-18
24	2643	chr1	115123050	115125779	-1.05641	9.62435e-22	2.43925e-18
24	2644	chr1	115211250	115214149	-0.727329	9.79292e-09	2.17197e-07
25	2644	chr1	115211250	115214149	-0.727329	9.79292e-09	2.17197e-07
25	2645	chr1	115258200	115260329	-0.6011	9.58343e-06	7.84199e-05
26	2645	chr1	115258200	115260329	-0.6011	9.58343e-06	7.84199e-05
26	2647	chr1	115298700	115301529	-0.517062	2.74386e-05	0.000191671
27	2849	chr1	145469150	145478549	-0.41775	1.84832e-11	1.03473e-09
27	2851	chr1	145505750	145509029	-0.693577	6.81394e-16	1.69612e-13
28	2927	chr1	149782680	149786149	-0.769391	4.65623e-11	2.25367e-09
28	2928	chr1	149802600	149805849	-0.844094	1.35221e-16	4.23575e-14
29	2928	chr1	149802600	149805849	-0.844094	1.35221e-16	4.23575e-14
29	2929	chr1	149812300	149815879	-0.961124	2.57756e-15	4.88841e-13
30	2929	chr1	149812300	149815879	-0.961124	2.57756e-15	4.88841e-13
30	2930	chr1	149821150	149825699	-0.848711	5.48322e-10	1.80515e-08
31	2930	chr1	149821150	149825699	-0.848711	5.48322e-10	1.80515e-08
31	2931	chr1	149831280	149835399	-0.708662	1.67511e-07	2.49734e-06
32	2931	chr1	149831280	149835399	-0.708662	1.67511e-07	2.49734e-06
32	2932	chr1	149855980	149861129	-0.996788	1.22474e-18	7.58765e-16
33	2932	chr1	149855980	149861129	-0.996788	1.22474e-18	7.58765e-16
33	2933	chr1	149870330	149872699	-0.577924	2.76392e-09	7.2556e-08
34	2933	chr1	149870330	149872699	-0.577924	2.76392e-09	7.2556e-08
34	2934	chr1	149898330	149901199	-0.456986	7.9825e-07	9.31537e-06
35	2937	chr1	149981150	149984029	-0.463213	0.000874685	0.00366336
35	2938	chr1	150036200	150040649	-0.487264	2.59142e-06	2.5785e-05
36	2952	chr1	150252980	150256829	-0.886396	1.12828e-09	3.35345e-08
36	2953	chr1	150265180	150267629	-0.902931	1.07229e-14	1.63089e-12
37	2953	chr1	150265180	150267629	-0.902931	1.07229e-14	1.63089e-12
37	2954	chr1	150292430	150295279	-0.527517	9.2321e-07	1.05355e-05
38	2954	chr1	150292430	150295279	-0.527517	9.2321e-07	1.05355e-05
38	2955	chr1	150335100	150339379	-0.560879	3.70632e-07	4.85795e-06
39	2990	chr1	151252950	151256879	-0.544595	3.97739e-08	7.29405e-07
39	2991	chr1	151281350	151286549	-0.428206	0.00902108	0.0257446
40	3013	chr1	151880650	151883399	-0.612261	2.08544e-09	5.69763e-08
40	3014	chr1	151914030	151918679	-0.502103	0.000508062	0.00230763
41	3172	chr1	156162000	156165229	-0.43878	6.41166e-06	5.57377e-05
41	3174	chr1	156181900	156184599	-0.62089	6.46166e-11	2.96778e-09
42	3174	chr1	156181900	156184599	-0.62089	6.46166e-11	2.96778e-09
42	3175	chr1	156250680	156254049	-0.44936	6.7743e-05	0.000415627
43	3262	chr1	161283050	161285549	-0.626294	8.18667e-12	5.10595e-10
43	3263	chr1	161358130	161361379	-0.759612	1.16092e-12	9.57557e-11
44	3263	chr1	161358130	161361379	-0.759612	1.16092e-12	9.57557e-11
44	3264	chr1	161367980	161371449	-0.542465	9.4774e-11	4.0339e-09
45	3346	chr1	165566530	165568899	-0.47123	0.00144839	0.00560596
45	3347	chr1	165598700	165604499	-0.47948	1.61629e-07	2.42392e-06
46	3456	chr1	171709780	171713799	-0.44519	8.72141e-07	1.00473e-05
46	3457	chr1	171747880	171752199	-0.409212	7.88903e-05	0.000474193
47	3474	chr1	173792080	173795229	-0.555175	1.00134e-07	1.60808e-06
47	3475	chr1	173835250	173839129	-0.646411	1.13328e-12	9.40315e-11
48	3485	chr1	174967200	174970449	-0.76998	2.73683e-14	3.53454e-12
48	3486	chr1	174991280	174994299	-0.488218	0.000178998	0.000955444
49	3554	chr1	179849150	179853299	-0.474107	4.16188e-08	7.58857e-07
49	3555	chr1	179922050	179925529	-0.457843	4.89245e-06	4.43566e-05
50	3736	chr1	193027050	193030199	-0.544083	1.7483e-08	3.58126e-07
50	3737	chr1	193072600	193075949	-0.513121	0.000104675	0.000603317
51	3737	chr1	193072600	193075949	-0.513121	0.000104675	0.000603317
51	3739	chr1	193089750	193092779	-0.52854	1.07851e-07	1.71034e-06
52	3882	chr1	202895030	202897879	-0.629286	3.02404e-07	4.0906e-06
52	3883	chr1	202925880	202929179	-0.502675	7.24648e-05	0.000440045
53	3884	chr1	202933130	202938149	-0.447108	0.000618244	0.00272052
53	3885	chr1	202974950	202978049	-0.543379	9.96132e-06	8.09891e-05
54	3885	chr1	202974950	202978049	-0.543379	9.96132e-06	8.09891e-05
54	3886	chr1	202994350	202999399	-0.542354	5.23355e-05	0.0003335
55	3970	chr1	204475800	204478079	-0.447743	0.000122194	0.000689607
55	3971	chr1	204484030	204486979	-0.479004	3.66521e-07	4.81993e-06
56	4190	chr1	212695300	212701349	-0.485546	0.00314678	0.0107498
56	4191	chr1	212730550	212735979	-0.692075	6.11399e-10	1.9725e-08
57	4192	chr1	212738750	212741549	-0.484124	1.25804e-05	9.84365e-05
57	4193	chr1	212779250	212784179	-0.769485	2.30414e-10	8.64565e-09
58	4318	chr1	222816350	222818949	-0.592574	2.87034e-10	1.04331e-08
58	4319	chr1	222883950	222887849	-0.413048	2.18715e-05	0.000157397
59	4707	chr1	235290350	235293679	-0.650974	1.82232e-10	7.07495e-09
59	4708	chr1	235323380	235326079	-0.450561	1.75702e-05	0.000130554
60	4710	chr1	235489330	235493599	-0.569385	4.36786e-10	1.49347e-08
60	4711	chr1	235529930	235532279	-0.427985	0.000131287	0.00073296
61	4874	chr1	246960850	246963779	-0.432629	0.0115328	0.0313254
61	4876	chr1	246971980	246975879	-0.450678	0.0137358	0.0362838
62	4897	chr1	249166450	249169799	-0.684347	3.88467e-12	2.75575e-10
62	4898	chr1	249199000	249202449	-0.561241	4.38608e-08	7.95056e-07
63	5430	chr2	27543430	27547899	-0.670271	1.65492e-10	6.51662e-09
63	5431	chr2	27578300	27581479	-0.410497	3.39972e-05	0.00022983
64	5437	chr2	27711480	27713799	-0.724381	4.17883e-08	7.61448e-07
64	5439	chr2	27804500	27807029	-0.478971	6.91238e-06	5.95704e-05
65	5649	chr2	37422430	37424949	-0.58629	1.38904e-05	0.000107182
65	5650	chr2	37457800	37460799	-0.570882	2.15709e-10	8.17087e-09
66	5935	chr2	46725950	46728399	-0.665631	1.51677e-08	3.18658e-07
66	5937	chr2	46765730	46773829	-0.548484	4.48265e-06	4.11768e-05
67	5941	chr2	46842250	46845549	-0.624548	6.36043e-09	1.50784e-07
67	5942	chr2	46924430	46928099	-0.43153	1.72723e-05	0.000128821
68	6092	chr2	55495050	55497299	-0.529704	4.84251e-07	6.08676e-06
68	6093	chr2	55508000	55510779	-0.494655	7.36677e-06	6.2826e-05
69	6148	chr2	61989900	61993029	-0.783426	3.037e-19	2.67027e-16
69	6150	chr2	62080000	62083329	-0.404983	0.000175765	0.000941538
70	6150	chr2	62080000	62083329	-0.404983	0.000175765	0.000941538
70	6151	chr2	62114050	62117349	-0.53075	1.32054e-05	0.000102435
71	6204	chr2	64679650	64683229	-0.428878	0.00038552	0.00183505
71	6206	chr2	64750150	64753279	-0.513001	0.000408055	0.0019223
72	6321	chr2	70055380	70058579	-0.448723	0.00014121	0.000780646
72	6322	chr2	70120100	70122849	-0.467288	3.11762e-06	3.0054e-05
73	6322	chr2	70120100	70122849	-0.467288	3.11762e-06	3.0054e-05
73	6323	chr2	70140030	70143849	-0.690751	4.28876e-05	0.000281531
74	6335	chr2	70367250	70371699	-0.562123	1.63446e-10	6.46342e-09
74	6336	chr2	70416500	70418999	-0.425483	1.71544e-05	0.000128148
75	6336	chr2	70416500	70418999	-0.425483	1.71544e-05	0.000128148
75	6338	chr2	70472800	70476949	-0.480009	3.84918e-06	3.61025e-05
76	6354	chr2	71293880	71297199	-0.629649	1.31193e-15	3.00435e-13
76	6355	chr2	71355000	71358599	-0.466812	1.98495e-05	0.000144675
77	6355	chr2	71355000	71358599	-0.466812	1.98495e-05	0.000144675
77	6356	chr2	71452730	71455929	-0.551975	1.01012e-06	1.14105e-05
78	6361	chr2	71502980	71508199	-0.546805	5.24387e-06	4.69473e-05
78	6363	chr2	71557550	71560449	-0.406682	6.34764e-05	0.000392734
79	6421	chr2	74005930	74008199	-0.440057	1.74605e-05	0.000129878
79	6423	chr2	74055100	74057549	-0.4882	1.86417e-05	0.000137381
80	6423	chr2	74055100	74057549	-0.4882	1.86417e-05	0.000137381
80	6424	chr2	74153100	74155279	-0.720186	7.69893e-12	4.90042e-10
81	6653	chr2	95830050	95832979	-0.437183	9.26305e-06	7.60438e-05
81	6654	chr2	95843880	95846699	-0.480937	0.00227008	0.00816239
82	6739	chr2	98260880	98264049	-0.46914	2.19647e-08	4.3646e-07
82	6740	chr2	98278250	98282099	-0.542506	1.12193e-09	3.33813e-08
83	7336	chr2	131849300	131852749	-0.417906	0.000106929	0.000614401
83	7337	chr2	131860580	131864529	-0.410546	1.35109e-05	0.000104602
84	7664	chr2	170429030	170431299	-0.525876	2.12415e-05	0.000153418
84	7665	chr2	170440130	170442599	-0.543833	3.84293e-07	5.0064e-06
85	7787	chr2	178075930	178079279	-0.949157	3.16076e-19	2.67027e-16
85	7788	chr2	178099350	178102829	-0.464096	0.000916492	0.00380845
86	7811	chr2	179314350	179317499	-0.524495	7.94676e-08	1.31404e-06
86	7812	chr2	179341950	179346779	-0.705404	1.4906e-11	8.5831e-10
87	7861	chr2	183942100	183944799	-0.566519	1.29768e-05	0.00010083
87	7862	chr2	183987500	183990399	-0.490061	2.08801e-07	3.01302e-06
88	7886	chr2	190626200	190629129	-0.535377	4.17119e-06	3.86598e-05
88	7887	chr2	190647730	190650499	-0.571639	2.35954e-07	3.34256e-06
89	7958	chr2	198316750	198319629	-0.915425	7.72463e-19	5.38387e-16
89	7959	chr2	198362550	198366549	-0.807583	2.20085e-12	1.69029e-10
90	7959	chr2	198362550	198366549	-0.807583	2.20085e-12	1.69029e-10
90	7960	chr2	198379380	198382299	-0.45307	5.43193e-06	4.84288e-05
91	7987	chr2	201726250	201731479	-0.607823	3.6191e-12	2.58418e-10
91	7990	chr2	201751650	201755879	-0.563884	3.32365e-12	2.40052e-10
92	7990	chr2	201751650	201755879	-0.563884	3.32365e-12	2.40052e-10
92	7991	chr2	201826850	201829799	-0.596878	1.92259e-06	1.99628e-05
93	8889	chr3	9403550	9405829	-0.449197	3.7701e-06	3.5497e-05
93	8890	chr3	9436850	9441379	-0.412413	2.7128e-05	0.000190169
94	8913	chr3	10016900	10019449	-0.415578	0.00606731	0.0185635
94	8914	chr3	10027400	10029699	-0.523379	2.39441e-06	2.40467e-05
95	8917	chr3	10066800	10069049	-0.521133	7.1387e-06	6.1218e-05
95	8919	chr3	10155950	10158779	-0.441562	4.2099e-06	3.89797e-05
96	9142	chr3	15934230	15936499	-0.515071	0.00113205	0.00455419
96	9144	chr3	15943150	15947029	-0.407688	0.00269058	0.00942463
97	9144	chr3	15943150	15947029	-0.407688	0.00269058	0.00942463
97	9145	chr3	16023230	16026029	-0.4127	0.0133414	0.0354132
98	9370	chr3	33757980	33761349	-0.708376	3.36781e-11	1.71022e-09
98	9371	chr3	33838550	33841699	-0.476569	7.86794e-05	0.00047335
99	9546	chr3	42622080	42624829	-0.529744	9.7884e-05	0.000570662
99	9547	chr3	42630950	42634099	-0.690538	1.06451e-09	3.1877e-08
100	9547	chr3	42630950	42634099	-0.690538	1.06451e-09	3.1877e-08
100	9548	chr3	42640730	42643729	-0.476765	1.22408e-07	1.9033e-06
101	9622	chr3	45153230	45157029	-0.478899	0.00153421	0.00589069
101	9623	chr3	45164650	45167929	-0.40243	0.00660202	0.0198895
102	9986	chr3	57580430	57585349	-0.597826	2.40198e-10	8.94054e-09
102	9989	chr3	57676780	57680249	-0.553217	7.74576e-05	0.000466704
103	10110	chr3	64670100	64675449	-0.414666	2.28583e-06	2.31649e-05
103	10111	chr3	64713730	64715829	-0.40839	0.00923993	0.0262088
104	10403	chr3	101279430	101281899	-0.603452	1.59969e-10	6.3385e-09
104	10404	chr3	101291700	101294679	-0.685157	5.57362e-09	1.34534e-07
105	10404	chr3	101291700	101294679	-0.685157	5.57362e-09	1.34534e-07
105	10406	chr3	101393730	101396729	-0.689228	5.59705e-11	2.6628e-09
106	10406	chr3	101393730	101396729	-0.689228	5.59705e-11	2.6628e-09
106	10407	chr3	101404050	101407599	-0.712581	3.0036e-17	1.16402e-14
107	10473	chr3	111688850	111691479	-0.581335	0.000178486	0.000953626
107	10474	chr3	111696830	111699179	-0.52864	3.56961e-05	0.000239916
108	10595	chr3	121467180	121470199	-0.647393	2.24354e-09	6.06082e-08
108	10596	chr3	121552500	121555449	-0.407538	0.000312844	0.00153363
109	10600	chr3	122100780	122104399	-0.656389	1.74083e-11	9.84431e-10
109	10601	chr3	122133350	122137179	-0.48494	7.48842e-07	8.82747e-06
110	10601	chr3	122133350	122137179	-0.48494	7.48842e-07	8.82747e-06
110	10602	chr3	122231680	122234679	-0.514182	0.0019263	0.00709721
111	10846	chr3	128368180	128370799	-0.440654	0.00602845	0.0184649
111	10847	chr3	128398050	128401099	-0.419378	0.00173153	0.00650145
112	11183	chr3	150262530	150265799	-0.561415	8.90193e-06	7.36212e-05
112	11185	chr3	150320050	150323649	-0.539375	6.50144e-09	1.53866e-07
113	11251	chr3	156876200	156880549	-0.549159	2.88564e-09	7.50454e-08
113	11252	chr3	156891150	156894799	-0.586506	9.80917e-10	2.98548e-08
114	11257	chr3	158286880	158291649	-0.518591	2.07911e-07	3.00329e-06
114	11258	chr3	158361430	158363699	-0.46549	0.000255314	0.00129182
115	11414	chr3	172425330	172429729	-0.414198	8.13823e-06	6.81908e-05
115	11415	chr3	172467000	172469849	-0.62608	3.07349e-08	5.86086e-07
116	11579	chr3	184999650	185002079	-0.99114	7.1868e-12	4.65956e-10
116	11580	chr3	185080280	185082349	-0.50463	0.00266815	0.00935665
117	11723	chr3	192404030	192406929	-0.524672	0.00477793	0.0152129
117	11724	chr3	192423250	192426999	-0.881597	2.72195e-07	3.76602e-06
118	12284	chr4	23886830	23893379	-0.402435	0.0069814	0.0208433
118	12287	chr4	23930100	23933949	-0.526603	0.00366676	0.0121915
119	12582	chr4	57251850	57255449	-0.863617	6.06468e-14	7.10408e-12
119	12583	chr4	57300350	57303979	-0.583184	1.61774e-08	3.35573e-07
120	12671	chr4	76596830	76600099	-0.629097	4.85508e-10	1.63275e-08
120	12674	chr4	76648350	76652529	-0.764014	1.60078e-11	9.12643e-10
121	12720	chr4	78738380	78742779	-0.57686	1.86154e-10	7.18806e-09
121	12722	chr4	78782580	78785249	-0.583926	1.95876e-06	2.03004e-05
122	12765	chr4	83810180	83813699	-0.590382	3.36105e-11	1.7099e-09
122	12766	chr4	83820850	83823399	-0.900182	1.35106e-24	9.41655e-21
123	12771	chr4	84374650	84378099	-0.684535	2.53153e-09	6.73441e-08
123	12772	chr4	84404850	84407449	-0.437582	0.00208594	0.00760184
124	12772	chr4	84404850	84407449	-0.437582	0.00208594	0.00760184
124	12773	chr4	84455400	84459949	-0.50874	1.21369e-05	9.55291e-05
125	12919	chr4	99848700	99851979	-0.483969	1.48035e-07	2.24297e-06
125	12920	chr4	99915080	99920529	-0.492149	7.67045e-07	9.00558e-06
126	12952	chr4	103746480	103752849	-0.487905	4.64672e-08	8.33093e-07
126	12953	chr4	103788330	103791679	-0.737086	1.59344e-14	2.23233e-12
127	13032	chr4	114604900	114607879	-0.405867	0.00382971	0.0126368
127	13034	chr4	114680930	114684649	-0.434966	1.17505e-05	9.29342e-05
128	13042	chr4	119511800	119514399	-0.584767	1.99447e-06	2.0594e-05
128	13044	chr4	119605550	119607849	-0.67754	3.21058e-09	8.28009e-08
129	13080	chr4	120132330	120135199	-0.45513	0.000345688	0.00167549
129	13081	chr4	120219450	120223299	-0.585712	2.10369e-07	3.0279e-06
130	13105	chr4	122721000	122723749	-0.634439	1.55238e-07	2.3432e-06
130	13106	chr4	122789880	122792549	-0.619311	1.50474e-06	1.61287e-05
131	13192	chr4	139935330	139938499	-0.477711	5.97656e-06	5.24734e-05
131	13193	chr4	139947700	139951199	-0.68509	3.9402e-07	5.12116e-06
132	13203	chr4	140373600	140376599	-0.552802	2.62194e-07	3.66034e-06
132	13205	chr4	140472550	140479279	-0.47085	3.69776e-07	4.85129e-06
133	13229	chr4	141228750	141231599	-0.490908	0.00160021	0.00608707
133	13230	chr4	141293380	141296379	-0.406032	3.28753e-05	0.000223218
134	13230	chr4	141293380	141296379	-0.406032	3.28753e-05	0.000223218
134	13231	chr4	141347300	141349549	-0.50263	0.00284603	0.0098724
135	13287	chr4	146018080	146020999	-0.653095	3.89403e-08	7.15634e-07
135	13290	chr4	146099330	146103299	-0.45765	1.66355e-06	1.76333e-05
136	13315	chr4	148537600	148539949	-0.487871	1.88375e-05	0.000138614
136	13317	chr4	148603800	148606729	-0.684111	1.12903e-07	1.77631e-06
137	13387	chr4	152680850	152683229	-0.406717	0.00426985	0.0138323
137	13391	chr4	152726050	152730249	-0.415744	0.00166366	0.00628337
138	13425	chr4	153609380	153614499	-0.480633	0.00466295	0.0149081
138	13427	chr4	153699630	153702649	-0.489037	7.79742e-09	1.79657e-07
139	13482	chr4	159591400	159595129	-0.659658	8.46459e-13	7.35153e-11
139	13483	chr4	159643180	159645949	-0.562216	4.64541e-09	1.15017e-07
140	13581	chr4	170532480	170534729	-0.823674	5.78863e-14	6.86729e-12
140	13582	chr4	170540050	170543179	-0.883915	2.38082e-17	1.00568e-14
141	13616	chr4	177158050	177160249	-0.495803	0.00254242	0.00898696
141	13618	chr4	177239680	177242849	-0.627487	4.035e-06	3.75724e-05
142	13662	chr4	184880380	184884099	-0.538982	0.000793385	0.00336869
142	13664	chr4	184904180	184911549	-0.748738	1.82403e-12	1.42843e-10
143	13689	chr4	185392900	185398449	-0.514298	8.51357e-11	3.69222e-09
143	13692	chr4	185457400	185459879	-0.520052	0.000275645	0.00137917
144	13716	chr4	186316050	186319399	-0.486844	0.00293336	0.0101212
144	13717	chr4	186345780	186348549	-0.537428	9.85205e-09	2.18335e-07
145	14258	chr5	41868530	41871749	-0.47852	4.82627e-06	4.38707e-05
145	14259	chr5	41903000	41906549	-0.883343	1.53942e-14	2.17856e-12
146	14259	chr5	41903000	41906549	-0.883343	1.53942e-14	2.17856e-12
146	14260	chr5	41924050	41926879	-0.507749	4.22379e-05	0.00027779
147	14283	chr5	43482450	43485549	-0.50552	2.90894e-07	3.96957e-06
147	14284	chr5	43514200	43516429	-0.597876	3.99984e-06	3.72949e-05
148	14440	chr5	64775150	64778749	-0.569251	0.00138574	0.00540626
148	14441	chr5	64858150	64860279	-0.627387	9.20607e-07	1.05101e-05
149	14784	chr5	94889200	94892079	-0.434021	1.02057e-05	8.26388e-05
149	14785	chr5	94980930	94984229	-0.592308	2.67438e-07	3.7168e-06
150	14809	chr5	95996200	96000129	-0.424142	1.37855e-05	0.000106403
150	14810	chr5	96034530	96040029	-0.625484	3.17222e-11	1.6317e-09
151	14934	chr5	114795100	114797199	-0.471838	0.0198181	0.0489329
151	14936	chr5	114878050	114881929	-0.414933	0.000214399	0.00111287
152	14956	chr5	118323100	118325649	-0.466034	0.00945283	0.0266574
152	14957	chr5	118404830	118408499	-0.539185	2.15283e-08	4.28399e-07
153	14979	chr5	122757600	122760029	-0.505402	0.00117698	0.00471046
153	14980	chr5	122846430	122849929	-0.459103	5.39477e-05	0.000341975
154	15093	chr5	132200730	132204929	-0.590672	2.22457e-12	1.70381e-10
154	15095	chr5	132297630	132300899	-0.439641	0.00228539	0.00821275
155	15240	chr5	137877280	137881299	-0.663561	1.62475e-15	3.5166e-13
155	15243	chr5	137909850	137912979	-0.587101	1.96012e-09	5.38579e-08
156	15274	chr5	138676600	138679079	-0.501536	2.60135e-05	0.000183185
156	15275	chr5	138707530	138710329	-0.573561	8.3018e-05	0.000495389
157	15660	chr5	150079180	150081529	-0.404652	0.000394252	0.00187091
157	15661	chr5	150136950	150139849	-0.634972	2.92286e-07	3.98362e-06
158	15891	chr5	162863700	162865899	-0.546663	2.84895e-08	5.48184e-07
158	15892	chr5	162885880	162888999	-0.711443	8.43581e-09	1.92142e-07
159	15892	chr5	162885880	162888999	-0.711443	8.43581e-09	1.92142e-07
159	15893	chr5	162929250	162934479	-0.463747	2.38686e-06	2.39882e-05
160	16073	chr5	172409280	172412349	-0.418568	1.34565e-05	0.000104238
160	16076	chr5	172482280	172485479	-0.426549	0.000789898	0.00335643
161	16517	chr6	6974330	6978079	-0.478494	0.000548173	0.00245622
161	16520	chr6	7041800	7045479	-0.416263	0.00041881	0.00196475
162	16852	chr6	24665730	24669099	-0.414441	5.19384e-05	0.000331561
162	16853	chr6	24718750	24723749	-0.53207	2.14501e-11	1.1789e-09
163	16853	chr6	24718750	24723749	-0.53207	2.14501e-11	1.1789e-09
163	16854	chr6	24774180	24777029	-0.88696	2.81821e-17	1.12241e-14
164	16871	chr6	25991150	25994799	-0.608377	1.60217e-09	4.5301e-08
164	16872	chr6	26015650	26018929	-0.582053	3.30436e-06	3.1592e-05
165	16875	chr6	26031080	26035449	-0.888888	1.03032e-09	3.11116e-08
165	16876	chr6	26042500	26047079	-1.13406	7.28286e-21	1.19435e-17
166	16876	chr6	26042500	26047079	-1.13406	7.28286e-21	1.19435e-17
166	16877	chr6	26055050	26058129	-0.919463	2.53688e-09	6.74221e-08
167	16879	chr6	26103300	26105499	-1.05682	9.98321e-11	4.217e-09
167	16880	chr6	26122030	26127399	-0.93179	2.77321e-10	1.01596e-08
168	16880	chr6	26122030	26127399	-0.93179	2.77321e-10	1.01596e-08
168	16881	chr6	26155600	26160029	-1.19335	1.80673e-13	1.89509e-11
169	16881	chr6	26155600	26160029	-1.19335	1.80673e-13	1.89509e-11
169	16882	chr6	26171100	26174479	-0.915873	5.59577e-14	6.66685e-12
170	16882	chr6	26171100	26174479	-0.915873	5.59577e-14	6.66685e-12
170	16883	chr6	26183230	26185249	-0.938948	1.90007e-12	1.47789e-10
171	16886	chr6	26203550	26207849	-1.00468	8.72626e-12	5.40621e-10
171	16887	chr6	26214680	26219329	-0.985474	1.23365e-11	7.21026e-10
172	16888	chr6	26222950	26226579	-0.870009	1.40911e-06	1.52089e-05
172	16889	chr6	26232800	26235949	-0.461286	0.000576725	0.00256436
173	16892	chr6	26271650	26274679	-0.757666	4.55974e-06	4.172e-05
173	16893	chr6	26283800	26287149	-0.936732	1.49694e-11	8.5871e-10
174	16907	chr6	26571550	26573599	-0.429276	0.0094508	0.0266544
174	16908	chr6	26595350	26598629	-0.512035	1.70542e-07	2.5317e-06
175	16908	chr6	26595350	26598629	-0.512035	1.70542e-07	2.5317e-06
175	16910	chr6	26658950	26661299	-0.492956	5.97579e-06	5.24734e-05
176	16916	chr6	27112600	27116149	-0.874073	2.99234e-13	2.92714e-11
176	16917	chr6	27144450	27146699	-0.502659	5.61659e-05	0.000353385
177	16933	chr6	27803680	27807779	-0.860034	3.70178e-14	4.62789e-12
177	16934	chr6	27830950	27836499	-0.605783	5.16576e-08	9.07475e-07
178	16951	chr6	28302000	28304979	-0.76661	2.57782e-11	1.37413e-09
178	16952	chr6	28316830	28319129	-0.484695	0.00035933	0.00173018
179	16978	chr6	29854300	29857249	-0.544749	0.0107962	0.029657
179	16979	chr6	29893100	29896279	-0.545276	0.0141389	0.0371938
180	16997	chr6	30522000	30526299	-0.622453	3.30276e-15	5.94049e-13
180	16998	chr6	30537730	30540649	-0.828101	6.95851e-16	1.70288e-13
181	16998	chr6	30537730	30540649	-0.828101	6.95851e-16	1.70288e-13
181	16999	chr6	30582200	30587929	-0.705371	2.32583e-07	3.30152e-06
182	16999	chr6	30582200	30587929	-0.705371	2.32583e-07	3.30152e-06
182	17000	chr6	30593550	30595849	-0.557683	1.17199e-06	1.29762e-05
183	17073	chr6	31925250	31928199	-0.57894	2.76272e-08	5.35617e-07
183	17074	chr6	31938280	31941679	-0.623911	1.44284e-10	5.81284e-09
184	17135	chr6	33357900	33360849	-0.850157	3.65659e-07	4.81085e-06
184	17136	chr6	33376700	33380679	-0.629439	8.50533e-09	1.93356e-07
185	17195	chr6	34662350	34666099	-0.586155	7.9482e-09	1.82183e-07
185	17197	chr6	34723450	34730929	-0.614235	5.08963e-12	3.48633e-10
186	17346	chr6	38606150	38609499	-0.57693	4.87753e-10	1.63832e-08
186	17348	chr6	38669350	38671849	-0.487238	1.98191e-05	0.000144529
187	17659	chr6	53211800	53215279	-0.508611	1.14197e-05	9.07663e-05
187	17660	chr6	53222730	53225779	-0.62747	7.14269e-08	1.19526e-06
188	17738	chr6	64280750	64284849	-0.561507	0.000680534	0.0029511
188	17739	chr6	64344380	64347699	-0.44484	0.00219895	0.00793587
189	17771	chr6	75952180	75955099	-0.513045	1.48145e-05	0.000113114
189	17772	chr6	75992980	75995949	-0.458753	5.84269e-05	0.000365384
190	17860	chr6	89744080	89746329	-0.557098	1.03934e-06	1.16743e-05
190	17861	chr6	89787730	89793799	-0.518235	1.03257e-10	4.34194e-09
191	17898	chr6	97343980	97347049	-0.572039	2.4465e-07	3.45172e-06
191	17899	chr6	97371000	97373849	-0.548291	0.000113379	0.000646401
192	17907	chr6	99871900	99875849	-0.593962	1.03674e-06	1.16499e-05
192	17908	chr6	99961900	99964849	-0.433335	0.000607903	0.00268118
193	18028	chr6	111134530	111138449	-0.618409	3.50493e-06	3.32813e-05
193	18030	chr6	111194400	111198599	-0.732774	5.19211e-10	1.72118e-08
194	18108	chr6	116573830	116576129	-0.443791	9.9758e-05	0.000579407
194	18109	chr6	116598780	116602279	-0.428073	5.10279e-06	4.58462e-05
195	18127	chr6	117922150	117925099	-0.438122	7.71042e-05	0.000464675
195	18128	chr6	117995350	117998399	-0.415546	0.000834598	0.00352062
196	18211	chr6	126277100	126279349	-0.455685	0.00249804	0.00885365
196	18212	chr6	126306480	126309049	-0.485867	1.36741e-06	1.48161e-05
197	18298	chr6	136570780	136572779	-0.61093	6.21992e-06	5.42739e-05
197	18299	chr6	136609250	136612699	-0.602967	1.21339e-10	5.01718e-09
198	18407	chr6	143165000	143169099	-0.520282	0.00042393	0.00198501
198	18408	chr6	143205400	143207479	-0.569249	0.00115788	0.00464535
199	18429	chr6	144415380	144418329	-0.56183	3.44404e-08	6.4614e-07
199	18430	chr6	144470050	144473399	-0.521337	2.09772e-06	2.15246e-05
200	18599	chr6	153303500	153306299	-0.541464	1.96295e-06	2.03212e-05
200	18600	chr6	153322330	153325399	-0.666597	2.41673e-13	2.46799e-11
201	18746	chr6	160146850	160150049	-0.621063	2.86952e-10	1.04331e-08
201	18747	chr6	160181530	160184899	-0.644282	1.0579e-11	6.32899e-10
202	18747	chr6	160181530	160184899	-0.644282	1.0579e-11	6.32899e-10
202	18748	chr6	160208750	160213149	-0.689943	3.34285e-11	1.70375e-09
203	18877	chr6	166773200	166780499	-0.477934	0.0004451	0.00206502
203	18879	chr6	166791830	166798579	-0.548027	5.14196e-07	6.40825e-06
204	18972	chr6	170122030	170126329	-0.482728	2.14595e-05	0.000154832
204	18973	chr6	170150300	170153379	-0.424833	0.000136663	0.000759123
205	19279	chr7	6119180	6122449	-0.515846	9.81034e-05	0.000571702
205	19280	chr7	6142880	6146449	-0.549281	1.35813e-08	2.89254e-07
206	19465	chr7	27700900	27704249	-0.435152	1.08753e-05	8.69495e-05
206	19466	chr7	27778280	27781199	-0.620629	6.72631e-10	2.16289e-08
207	19792	chr7	44834750	44838799	-0.467312	5.28664e-05	0.000336575
207	19793	chr7	44885030	44889349	-0.641679	2.23987e-12	1.71083e-10
208	19793	chr7	44885030	44889349	-0.641679	2.23987e-12	1.71083e-10
208	19794	chr7	44923000	44926629	-0.559408	8.00014e-08	1.32094e-06
209	19794	chr7	44923000	44926629	-0.559408	8.00014e-08	1.32094e-06
209	19796	chr7	45024680	45027729	-0.578768	1.67686e-09	4.72693e-08
210	20053	chr7	66145700	66150049	-0.52884	3.84444e-05	0.00025641
210	20055	chr7	66204130	66207479	-0.572382	2.47481e-07	3.48285e-06
211	20179	chr7	73912350	73917899	-0.707679	7.30605e-08	1.21749e-06
211	20180	chr7	73927130	73930899	-0.434358	0.00253071	0.00895123
212	20180	chr7	73927130	73930899	-0.434358	0.00253071	0.00895123
212	20181	chr7	73947680	73951779	-0.484546	0.00159089	0.00605908
213	20197	chr7	74265100	74269199	-0.628607	3.06207e-12	2.22892e-10
213	20200	chr7	74305130	74308249	-0.870079	1.26671e-07	1.95758e-06
214	20358	chr7	89974700	89977349	-0.485328	3.55951e-06	3.37077e-05
214	20359	chr7	90031780	90037449	-0.843707	7.09502e-18	3.73211e-15
215	20464	chr7	99101100	99104149	-0.516967	4.85915e-08	8.63956e-07
215	20465	chr7	99148230	99150599	-0.415723	0.000572097	0.00254784
216	20478	chr7	99646050	99649129	-0.578577	2.48478e-11	1.33218e-09
216	20480	chr7	99677650	99681299	-0.441821	0.00010973	0.000628529
217	20495	chr7	99932250	99935299	-0.600333	0.000124779	0.000702771
217	20496	chr7	99940300	99943899	-0.45776	0.00045817	0.00211619
218	20496	chr7	99940300	99943899	-0.45776	0.00045817	0.00211619
218	20500	chr7	100024730	100029729	-0.531278	3.82126e-09	9.65847e-08
219	20679	chr7	107203000	107205699	-0.589984	5.56956e-08	9.69854e-07
219	20680	chr7	107218350	107222179	-0.485652	3.94827e-07	5.12926e-06
220	20884	chr7	130585230	130590499	-0.412254	0.000877381	0.00367275
220	20885	chr7	130597150	130599199	-0.678369	1.86951e-06	1.94988e-05
221	21059	chr7	139023800	139028249	-0.771664	1.86535e-11	1.04217e-09
221	21060	chr7	139042730	139046549	-0.635319	8.94647e-13	7.67442e-11
222	21114	chr7	140622700	140627149	-0.817973	1.17692e-14	1.743e-12
222	21115	chr7	140713580	140716179	-0.478962	9.11635e-05	0.000536304
223	21170	chr7	148637000	148639229	-0.541127	0.000125329	0.000704869
223	21172	chr7	148683750	148685899	-0.673357	4.58217e-08	8.22048e-07
224	21279	chr7	151347600	151349729	-0.506253	0.00166751	0.00629328
224	21280	chr7	151359750	151366049	-0.443165	9.16849e-05	0.00053869
225	21423	chr8	2040750	2043399	-0.517796	0.000622462	0.00273458
225	21426	chr8	2073500	2076329	-0.465557	0.00524842	0.0164498
226	22103	chr8	38087380	38090949	-0.412181	0.000122734	0.000692439
226	22104	chr8	38124980	38128099	-0.526465	2.57496e-06	2.56475e-05
227	22404	chr8	66545030	66547249	-0.668024	1.46763e-09	4.20947e-08
227	22405	chr8	66555800	66558849	-0.657807	1.19198e-08	2.57582e-07
228	22405	chr8	66555800	66558849	-0.657807	1.19198e-08	2.57582e-07
228	22407	chr8	66653450	66657199	-0.429194	0.00996781	0.0278171
229	22426	chr8	67339500	67352799	-0.432546	6.6199e-09	1.56007e-07
229	22427	chr8	67361880	67370429	-0.546136	1.14112e-05	9.07392e-05
230	22433	chr8	67523800	67527229	-0.515104	7.23804e-06	6.19136e-05
230	22434	chr8	67577350	67580999	-0.43322	1.37061e-05	0.000105907
231	22565	chr8	82597150	82599429	-0.501906	6.4426e-05	0.000397814
231	22566	chr8	82632180	82634899	-0.532633	6.90859e-07	8.23096e-06
232	22817	chr8	103023750	103025849	-0.538989	0.00134164	0.00526368
232	22822	chr8	103119080	103122249	-0.552103	1.75797e-05	0.00013059
233	22852	chr8	103816150	103823549	-0.426162	0.0004374	0.00203475
233	22853	chr8	103874050	103877999	-0.652254	5.60774e-11	2.66334e-09
234	23029	chr8	125461700	125464379	-0.795755	8.88521e-10	2.74016e-08
234	23030	chr8	125485430	125488729	-0.682637	1.76277e-16	5.28434e-14
235	23030	chr8	125485430	125488729	-0.682637	1.76277e-16	5.28434e-14
235	23031	chr8	125550050	125552699	-0.651929	7.89775e-10	2.47395e-08
236	23569	chr9	5436450	5439599	-0.521407	2.77616e-09	7.27412e-08
236	23570	chr9	5449580	5451799	-0.549263	5.37019e-06	4.79704e-05
237	23590	chr9	6680080	6683099	-0.479577	6.19142e-08	1.06299e-06
237	23591	chr9	6703030	6705649	-0.456323	0.00855649	0.0246407
238	23735	chr9	32549550	32553699	-0.61049	9.76561e-12	5.94444e-10
238	23736	chr9	32571880	32574149	-0.760552	1.54656e-10	6.17716e-09
239	23738	chr9	33000280	33002949	-0.685104	2.61486e-09	6.92963e-08
239	23739	chr9	33023830	33026599	-0.486384	2.25358e-05	0.000161676
240	23739	chr9	33023830	33026599	-0.486384	2.25358e-05	0.000161676
240	23740	chr9	33043330	33045599	-0.476889	0.0010557	0.00428785
241	23740	chr9	33043330	33045599	-0.476889	0.0010557	0.00428785
241	23741	chr9	33075350	33078029	-0.698069	1.60321e-13	1.69946e-11
242	23754	chr9	33262500	33266399	-0.499477	1.89091e-07	2.77602e-06
242	23755	chr9	33288200	33291899	-0.505346	1.84804e-07	2.72745e-06
243	24114	chr9	77641400	77645049	-0.571077	7.84632e-05	0.000472253
243	24115	chr9	77701530	77705199	-0.508721	0.000130036	0.000728113
244	24194	chr9	88895850	88898829	-0.644042	9.88775e-05	0.000575252
244	24195	chr9	88967900	88970829	-0.415458	4.31756e-05	0.000283022
245	24240	chr9	91923600	91926829	-0.829952	7.46007e-12	4.79215e-10
245	24241	chr9	91932050	91935629	-0.824567	2.7459e-11	1.45538e-09
246	24456	chr9	99379380	99383299	-0.547169	4.73055e-05	0.000306634
246	24457	chr9	99415300	99418999	-0.536597	1.03231e-07	1.64833e-06
247	24486	chr9	100393630	100397449	-0.57862	1.29163e-09	3.77062e-08
247	24488	chr9	100458050	100460529	-0.475857	0.00133681	0.00524913
248	24542	chr9	102579880	102587779	-0.788732	5.06429e-12	3.47752e-10
248	24543	chr9	102668150	102670449	-0.489737	2.00187e-06	2.06556e-05
249	24552	chr9	104159700	104162629	-0.546438	1.26413e-05	9.88017e-05
249	24554	chr9	104210480	104212679	-0.495292	0.00216007	0.00781578
250	24560	chr9	107525000	107527949	-0.412302	2.09763e-05	0.000151856
250	24561	chr9	107536250	107539579	-0.481787	0.00836998	0.0242036
251	24741	chr9	115982280	115985299	-0.557897	2.62879e-08	5.13221e-07
251	24743	chr9	116036400	116039179	-0.630788	5.55767e-10	1.82071e-08
252	25058	chr9	130211800	130216579	-0.458312	3.26741e-08	6.18832e-07
252	25060	chr9	130224730	130227749	-0.575832	8.43551e-05	0.000502186
253	25269	chr9	133745150	133750429	-0.530656	1.00548e-05	8.15827e-05
253	25273	chr9	133806150	133810679	-0.529916	7.82503e-06	6.60672e-05
254	26081	chr10	23635680	23637829	-0.52943	0.0030496	0.0104627
254	26084	chr10	23686280	23689549	-0.479487	0.00295687	0.0101935
255	26387	chr10	38263830	38266429	-0.46629	0.0199985	0.0492781
255	26388	chr10	38298200	38301429	-0.417661	1.02919e-06	1.16024e-05
256	26391	chr10	38643700	38646499	-0.83949	4.80905e-16	1.23001e-13
256	26392	chr10	38690250	38693479	-0.590566	5.89044e-10	1.91398e-08
257	26411	chr10	43900880	43906349	-0.589277	1.42938e-08	3.01663e-07
257	26412	chr10	43914650	43917529	-0.413276	4.92774e-06	4.46063e-05
258	26412	chr10	43914650	43917529	-0.413276	4.92774e-06	4.46063e-05
258	26413	chr10	43930180	43933899	-0.440891	4.18483e-05	0.000275683
259	26759	chr10	70659500	70662349	-0.485862	5.94206e-07	7.2151e-06
259	26760	chr10	70714300	70717799	-0.495382	2.57088e-06	2.56303e-05
260	26760	chr10	70714300	70717799	-0.495382	2.57088e-06	2.56303e-05
260	26761	chr10	70747750	70750229	-0.444038	1.50128e-05	0.000114449
261	26770	chr10	70882300	70885579	-0.628095	3.71471e-15	6.51337e-13
261	26772	chr10	70938100	70941529	-0.510882	2.71518e-05	0.000190267
262	26886	chr10	73609680	73612599	-0.408342	2.89038e-05	0.0002004
262	26887	chr10	73618750	73621999	-0.628628	1.91021e-10	7.32526e-09
263	26940	chr10	74854930	74857899	-0.598762	2.06478e-08	4.12941e-07
263	26941	chr10	74869280	74872899	-0.570958	4.34216e-06	4.00447e-05
264	26943	chr10	74926550	74929499	-0.590415	2.82953e-10	1.03252e-08
264	26944	chr10	75005780	75008029	-0.639173	3.15727e-06	3.04047e-05
265	26989	chr10	75909300	75912299	-0.440561	3.07521e-05	0.000210907
265	26992	chr10	75935050	75937849	-0.457108	5.49605e-05	0.00034732
266	27289	chr10	91350300	91353499	-0.403026	0.0053429	0.0166915
266	27290	chr10	91402950	91408549	-0.50237	4.8065e-06	4.37195e-05
267	27290	chr10	91402950	91408549	-0.50237	4.8065e-06	4.37195e-05
267	27291	chr10	91459880	91462279	-0.595364	5.08155e-07	6.33864e-06
268	27595	chr10	103891400	103894449	-0.460634	6.00933e-05	0.000374964
268	27597	chr10	103910550	103913529	-0.60244	2.41152e-07	3.40582e-06
269	27695	chr10	105725330	105729979	-0.652739	4.03508e-11	1.99458e-09
269	27697	chr10	105789080	105791149	-0.571384	0.00319521	0.0108939
270	27697	chr10	105789080	105791149	-0.571384	0.00319521	0.0108939
270	27700	chr10	105879880	105883199	-0.66333	8.52757e-11	3.69222e-09
271	27729	chr10	111967250	111973099	-0.43806	8.71425e-06	7.23265e-05
271	27730	chr10	111979250	111983549	-0.435576	0.000596641	0.00263736
272	28290	chr11	807980	811749	-0.545121	5.85478e-10	1.90461e-08
272	28291	chr11	818050	822799	-0.487157	1.83793e-06	1.92342e-05
273	28555	chr11	9334750	9337729	-0.450912	1.99045e-06	2.05678e-05
273	28556	chr11	9382800	9387629	-0.420765	1.88469e-06	1.96423e-05
274	28601	chr11	10771250	10774279	-0.573389	2.2374e-09	6.05597e-08
274	28602	chr11	10792680	10794979	-0.409052	0.00818092	0.0237348
275	29281	chr11	57433350	57437199	-0.40427	1.5465e-05	0.000117511
275	29282	chr11	57478280	57481299	-0.462252	3.71281e-07	4.86188e-06
276	29302	chr11	59316800	59319499	-0.509385	1.23968e-05	9.72453e-05
276	29303	chr11	59327100	59329949	-0.526357	6.74283e-06	5.82608e-05
277	29306	chr11	59381480	59385129	-0.650783	4.1397e-09	1.03787e-07
277	29307	chr11	59434980	59438179	-0.636251	1.23196e-10	5.06576e-09
278	29353	chr11	61301730	61304549	-0.593757	0.000165044	0.000890856
278	29355	chr11	61315080	61322049	-0.457894	0.00103839	0.004228
279	29376	chr11	61558680	61561429	-0.45502	3.49097e-08	6.52748e-07
279	29377	chr11	61581200	61585929	-0.559857	2.60934e-08	5.1014e-07
280	29436	chr11	62571400	62575049	-0.701593	4.87544e-12	3.36441e-10
280	29437	chr11	62597750	62601149	-0.480449	1.03627e-08	2.282e-07
281	29438	chr11	62605750	62610999	-0.460169	2.918e-06	2.84047e-05
281	29439	chr11	62622100	62624829	-0.433387	7.06591e-05	0.000430674
282	29897	chr11	73470350	73473649	-0.408112	6.38148e-05	0.000394652
282	29898	chr11	73489250	73491879	-0.757913	4.44908e-13	4.23331e-11
283	29898	chr11	73489250	73491879	-0.757913	4.44908e-13	4.23331e-11
283	29899	chr11	73497550	73500629	-0.435528	1.9967e-05	0.00014538
284	30068	chr11	82781500	82784879	-0.588393	6.91616e-09	1.61894e-07
284	30069	chr11	82865830	82870049	-0.481689	5.9786e-11	2.79134e-09
285	30069	chr11	82865830	82870049	-0.481689	5.9786e-11	2.79134e-09
285	30070	chr11	82903300	82906729	-0.701195	1.67854e-15	3.59969e-13
286	30070	chr11	82903300	82906729	-0.701195	1.67854e-15	3.59969e-13
286	30072	chr11	82995700	82998329	-0.425946	9.88003e-05	0.000574922
287	30261	chr11	105891630	105894529	-0.6477	3.25192e-10	1.16231e-08
287	30262	chr11	105946580	105949829	-0.85209	1.11931e-18	7.257e-16
288	30270	chr11	107990350	107997579	-0.513199	1.06375e-08	2.32965e-07
288	30272	chr11	108091950	108095249	-0.686464	4.57179e-12	3.17847e-10
289	30274	chr11	108336300	108339849	-0.626164	2.14815e-11	1.1789e-09
289	30276	chr11	108367100	108370599	-0.555925	2.27337e-07	3.23528e-06
290	30278	chr11	108517330	108519899	-0.458007	0.00517626	0.0162756
290	30279	chr11	108534250	108537129	-0.46059	0.000780203	0.00331675
291	30406	chr11	114269850	114272629	-0.541231	5.27217e-06	4.71552e-05
291	30407	chr11	114309400	114311779	-0.428934	0.000219019	0.00113264
292	30529	chr11	118926180	118930099	-0.444798	0.00144702	0.0056022
292	30530	chr11	118936750	118939779	-0.537477	3.91787e-07	5.09451e-06
293	30530	chr11	118936750	118939779	-0.537477	3.91787e-07	5.09451e-06
293	30531	chr11	118954530	118957399	-0.432008	1.85645e-05	0.000136884
294	30701	chr11	125756130	125759299	-0.479817	0.000622157	0.00273367
294	30702	chr11	125771780	125773899	-0.430797	0.00272044	0.00951489
295	30873	chr12	497130	500049	-0.6397	6.22378e-08	1.06515e-06
295	30874	chr12	509580	512099	-0.547522	1.2709e-05	9.91644e-05
296	30924	chr12	1775400	1780399	-0.44652	0.000188013	0.000995745
296	30925	chr12	1798800	1801749	-0.52164	1.66557e-06	1.76355e-05
297	31128	chr12	6601150	6603799	-0.525684	9.24718e-07	1.05441e-05
297	31130	chr12	6640880	6648029	-0.407798	3.89826e-05	0.00025975
298	31141	chr12	6762050	6764799	-0.498255	0.000349023	0.00168872
298	31142	chr12	6770980	6773229	-0.981331	2.73848e-14	3.53454e-12
299	31142	chr12	6770980	6773229	-0.981331	2.73848e-14	3.53454e-12
299	31143	chr12	6796900	6799599	-0.540685	1.28707e-07	1.98134e-06
300	31143	chr12	6796900	6799599	-0.540685	1.28707e-07	1.98134e-06
300	31144	chr12	6831850	6834849	-0.464958	1.52043e-05	0.00011572
301	31144	chr12	6831850	6834849	-0.464958	1.52043e-05	0.00011572
301	31146	chr12	6860700	6863749	-0.422391	3.18209e-05	0.000217063
302	31184	chr12	8121780	8124779	-0.555069	1.21615e-05	9.56687e-05
302	31186	chr12	8177500	8180899	-0.774616	1.45622e-14	2.11448e-12
303	31306	chr12	14925730	14928979	-0.702349	4.70674e-10	1.59054e-08
303	31307	chr12	14955050	14957429	-0.75367	6.03937e-08	1.03997e-06
304	31325	chr12	16033950	16036799	-0.822858	4.61797e-15	7.89843e-13
304	31326	chr12	16063050	16065599	-0.46511	0.00210004	0.0076432
305	31387	chr12	22695800	22698799	-0.408107	2.379e-06	2.39264e-05
305	31388	chr12	22776650	22779849	-0.542669	4.8215e-08	8.57809e-07
306	31598	chr12	46658700	46664599	-0.469298	0.000133667	0.000744406
306	31599	chr12	46763900	46768329	-0.402153	9.74072e-08	1.56791e-06
307	31599	chr12	46763900	46768329	-0.402153	9.74072e-08	1.56791e-06
307	31600	chr12	46775530	46782049	-0.427194	4.86257e-07	6.10372e-06
308	31677	chr12	49501330	49506079	-0.452337	6.74489e-06	5.82608e-05
308	31678	chr12	49522580	49526049	-0.571049	1.18836e-06	1.312e-05
309	31872	chr12	54670750	54676199	-0.654458	3.20047e-09	8.26166e-08
309	31873	chr12	54717300	54720129	-0.481729	2.56444e-06	2.55793e-05
310	31909	chr12	56365950	56369429	-0.66379	6.38521e-13	5.7239e-11
310	31910	chr12	56389480	56392499	-0.452783	1.06083e-06	1.18822e-05
311	31930	chr12	56726080	56728999	-0.520572	1.39366e-08	2.96142e-07
311	31931	chr12	56752700	56755649	-0.476604	1.40105e-05	0.00010805
312	31943	chr12	57038200	57041549	-0.572135	8.75113e-14	9.98429e-12
312	31945	chr12	57079400	57084199	-0.411938	2.79448e-07	3.84058e-06
313	31945	chr12	57079400	57084199	-0.411938	2.79448e-07	3.84058e-06
313	31947	chr12	57117580	57121349	-0.485455	4.00883e-07	5.20066e-06
314	32134	chr12	72147330	72153429	-0.704351	1.11782e-11	6.64472e-10
314	32136	chr12	72232030	72234949	-0.497379	2.94756e-06	2.86467e-05
315	32248	chr12	93834100	93837329	-0.432119	0.00792044	0.0231318
315	32249	chr12	93860300	93862549	-0.440011	0.000207596	0.00108402
316	32300	chr12	95333880	95336099	-0.463063	0.00735606	0.0217753
316	32302	chr12	95396080	95398949	-0.501505	1.07873e-05	8.6444e-05
317	32335	chr12	96251880	96254079	-0.424182	0.00015803	0.000858829
317	32336	chr12	96335100	96338449	-0.50894	0.000211479	0.00109976
318	32401	chr12	104322130	104325649	-0.618643	1.99171e-09	5.46523e-08
318	32402	chr12	104349600	104352499	-0.441062	4.3722e-05	0.000286402
319	32402	chr12	104349600	104352499	-0.441062	4.3722e-05	0.000286402
319	32403	chr12	104358280	104361029	-0.425677	6.19581e-05	0.000384831
320	32481	chr12	107347830	107351429	-0.583402	6.84477e-08	1.14886e-06
320	32484	chr12	107379600	107382749	-0.402323	0.00126054	0.00499824
321	32892	chr12	122124250	122126479	-0.472835	0.000238204	0.00121717
321	32894	chr12	122148350	122153629	-0.440205	6.04297e-07	7.31077e-06
322	32928	chr12	122709080	122711249	-0.520278	0.000155261	0.000846825
322	32929	chr12	122749480	122752399	-0.436789	3.92814e-05	0.000261491
323	33075	chr12	125410700	125414679	-0.524014	1.25722e-05	9.83995e-05
323	33076	chr12	125423250	125426849	-0.541679	4.12543e-06	3.82611e-05
324	33174	chr12	133655300	133658749	-0.442001	1.44108e-06	1.5518e-05
324	33175	chr12	133705700	133708449	-0.691372	8.94064e-05	0.00052775
325	33291	chr13	25495580	25499129	-0.680295	2.01107e-07	2.92471e-06
325	33292	chr13	25514100	25517029	-0.54259	0.00150321	0.00579001
326	33295	chr13	25860080	25862679	-0.482409	0.000531177	0.00239333
326	33296	chr13	25874200	25877199	-0.573343	1.12295e-08	2.44584e-07
327	33324	chr13	27997200	28001899	-0.469524	1.81166e-08	3.69205e-07
327	33325	chr13	28021600	28026249	-0.52562	4.49664e-09	1.11532e-07
328	33441	chr13	33111130	33114249	-0.710631	2.37588e-09	6.35673e-08
328	33442	chr13	33158950	33162899	-0.539895	6.21378e-08	1.06476e-06
329	33929	chr13	77564680	77567849	-0.540445	1.86607e-07	2.75114e-06
329	33930	chr13	77598650	77602629	-0.598343	1.94609e-09	5.35587e-08
330	34331	chr14	20799930	20802379	-0.80713	5.09987e-11	2.4556e-09
330	34332	chr14	20809400	20812999	-0.891717	3.83066e-17	1.37404e-14
331	34341	chr14	21076850	21079029	-0.423793	0.00702613	0.0209611
331	34342	chr14	21148330	21154079	-0.555155	7.90666e-08	1.30819e-06
332	34357	chr14	21736200	21739329	-0.61381	4.77634e-07	6.02244e-06
332	34358	chr14	21775750	21778449	-0.533891	5.5919e-05	0.00035215
333	34362	chr14	21943750	21946779	-0.55464	1.28362e-07	1.97713e-06
333	34363	chr14	21978080	21980979	-0.502343	1.425e-07	2.16971e-06
334	34390	chr14	23386500	23389999	-1.01958	1.31278e-18	7.82844e-16
334	34391	chr14	23397230	23401079	-0.548529	4.65416e-08	8.3389e-07
335	34391	chr14	23397230	23401079	-0.548529	4.65416e-08	8.3389e-07
335	34392	chr14	23424430	23427499	-0.414179	4.28078e-05	0.00028114
336	34407	chr14	23753830	23756999	-0.73164	6.58976e-15	1.0498e-12
336	34408	chr14	23768400	23773099	-0.548142	2.22832e-07	3.17929e-06
337	34432	chr14	24581950	24585899	-0.578795	2.78729e-08	5.39631e-07
337	34433	chr14	24597980	24603149	-0.492151	4.83725e-07	6.0829e-06
338	34478	chr14	31027030	31029749	-0.479954	1.83071e-05	0.000135058
338	34479	chr14	31090230	31092829	-0.502103	1.05961e-06	1.18734e-05
339	34565	chr14	35450350	35453499	-0.676692	9.3528e-17	3.10413e-14
339	34566	chr14	35514150	35521849	-0.432689	1.19742e-05	9.43821e-05
340	34566	chr14	35514150	35521849	-0.432689	1.19742e-05	9.43821e-05
340	34568	chr14	35589350	35592979	-0.469129	1.14409e-06	1.27076e-05
341	34594	chr14	39570250	39573829	-0.479796	1.16329e-05	9.21087e-05
341	34595	chr14	39582550	39584749	-0.546124	5.60327e-05	0.000352706
342	34595	chr14	39582550	39584749	-0.546124	5.60327e-05	0.000352706
342	34596	chr14	39638330	39640749	-0.49923	7.58375e-09	1.75023e-07
343	34604	chr14	45552000	45554779	-0.500235	2.73112e-05	0.000191055
343	34605	chr14	45602280	45606479	-0.509575	4.55442e-08	8.18123e-07
344	34618	chr14	50233350	50236699	-0.443864	0.000325884	0.0015914
344	34619	chr14	50318150	50321629	-0.453948	0.00066823	0.0029018
345	34619	chr14	50318150	50321629	-0.453948	0.00066823	0.0029018
345	34620	chr14	50327500	50330929	-0.778099	4.26474e-13	4.07181e-11
346	34679	chr14	53195380	53198499	-0.568095	1.12539e-06	1.25248e-05
346	34680	chr14	53256800	53259899	-0.487644	9.095e-07	1.04046e-05
347	34706	chr14	54975730	54977999	-0.475254	0.000202995	0.00106358
347	34707	chr14	55030730	55037129	-0.403503	0.00491305	0.0155773
348	34707	chr14	55030730	55037129	-0.403503	0.00491305	0.0155773
348	34708	chr14	55072700	55075349	-0.521737	0.000265983	0.00133538
349	34708	chr14	55072700	55075349	-0.521737	0.000265983	0.00133538
349	34710	chr14	55093230	55096299	-0.572101	0.000635419	0.00278142
350	34710	chr14	55093230	55096299	-0.572101	0.000635419	0.00278142
350	34712	chr14	55114550	55123199	-0.456271	0.000180538	0.000962005
351	34728	chr14	55492850	55495279	-0.630323	4.92052e-08	8.70426e-07
351	34729	chr14	55516680	55519699	-0.408916	0.000926266	0.00384105
352	34765	chr14	58710580	58712879	-0.790542	2.54724e-14	3.36562e-12
352	34767	chr14	58763380	58767699	-0.553458	1.25364e-07	1.94168e-06
353	34796	chr14	60557100	60560279	-0.49134	4.94808e-06	4.47301e-05
353	34798	chr14	60630600	60633599	-0.458263	2.4424e-05	0.00017357
354	34798	chr14	60630600	60633599	-0.458263	2.4424e-05	0.00017357
354	34801	chr14	60713100	60716629	-0.728671	2.7051e-12	2.00573e-10
355	34840	chr14	62216680	62219179	-0.604124	7.64984e-05	0.000461323
355	34841	chr14	62227100	62231029	-0.555777	3.33706e-06	3.18513e-05
356	34926	chr14	68065600	68068429	-0.567996	2.55017e-08	4.9927e-07
356	34927	chr14	68085230	68088199	-0.773508	1.04909e-10	4.40477e-09
357	35130	chr14	74317350	74321029	-0.527494	5.99711e-10	1.94411e-08
357	35131	chr14	74352100	74355029	-0.573475	1.31511e-10	5.36807e-09
358	35131	chr14	74352100	74355029	-0.573475	1.31511e-10	5.36807e-09
358	35132	chr14	74415650	74418379	-0.617868	4.74389e-08	8.48698e-07
359	35132	chr14	74415650	74418379	-0.617868	4.74389e-08	8.48698e-07
359	35133	chr14	74483780	74487449	-0.740458	6.55901e-11	2.99768e-09
360	35133	chr14	74483780	74487449	-0.740458	6.55901e-11	2.99768e-09
360	35134	chr14	74549730	74553049	-0.976025	2.48942e-18	1.41638e-15
361	35274	chr14	78172880	78175649	-0.554472	5.1692e-07	6.43358e-06
361	35275	chr14	78226000	78228399	-0.553931	2.73819e-07	3.78285e-06
362	35285	chr14	81635400	81638049	-0.414071	0.000130423	0.000729758
362	35287	chr14	81684800	81688849	-0.604647	1.69856e-06	1.79236e-05
363	35352	chr14	90797000	90799249	-0.457468	1.05189e-05	8.47075e-05
363	35353	chr14	90847630	90852549	-0.426686	0.000282786	0.00140732
364	35624	chr14	102393700	102396029	-0.469608	0.00377571	0.0124852
364	35626	chr14	102413080	102416299	-0.688991	1.70368e-21	3.16646e-18
365	36135	chr15	40860450	40863049	-0.606361	1.67526e-06	1.77247e-05
365	36136	chr15	40885330	40887549	-0.582803	2.93102e-05	0.000202663
366	36153	chr15	41522030	41524949	-0.736873	2.83879e-13	2.78671e-11
366	36158	chr15	41574680	41577679	-0.53958	9.31613e-09	2.0895e-07
367	36158	chr15	41574680	41577679	-0.53958	9.31613e-09	2.0895e-07
367	36159	chr15	41623830	41625999	-0.67758	1.61315e-06	1.71647e-05
368	36243	chr15	44091080	44094349	-0.403692	0.000626845	0.0027521
368	36244	chr15	44115550	44117899	-0.424725	0.000336355	0.00163623
369	36446	chr15	59039950	59043449	-0.517908	1.35566e-05	0.000104926
369	36447	chr15	59061930	59065129	-0.537848	4.94945e-05	0.0003186
370	36792	chr15	69743650	69747349	-0.465833	1.71112e-05	0.000127862
370	36794	chr15	69753700	69756679	-0.466055	1.30161e-07	1.99851e-06
371	36794	chr15	69753700	69756679	-0.466055	1.30161e-07	1.99851e-06
371	36795	chr15	69790950	69793629	-0.414706	0.000974041	0.00400875
372	36996	chr15	74986900	74989379	-0.416298	0.000457822	0.00211528
372	36997	chr15	75017480	75021099	-0.400617	0.00435372	0.0140613
373	37124	chr15	78512780	78518379	-0.524005	0.000153707	0.000839574
373	37125	chr15	78555200	78562449	-0.450986	9.29605e-05	0.000545266
374	37125	chr15	78555200	78562449	-0.450986	9.29605e-05	0.000545266
374	37126	chr15	78590650	78593429	-0.545102	2.13351e-07	3.06599e-06
375	37551	chr15	93424430	93427799	-0.689405	1.26975e-08	2.71884e-07
375	37552	chr15	93442550	93444749	-0.452828	0.000149114	0.000817852
376	37931	chr16	3312400	3315979	-0.478777	1.49635e-07	2.26475e-06
376	37932	chr16	3331580	3334899	-0.414737	1.67001e-05	0.000125258
377	37999	chr16	4474200	4477299	-0.494687	7.99977e-08	1.32094e-06
377	38000	chr16	4514250	4518249	-0.59437	8.83783e-07	1.01479e-05
378	38010	chr16	4586550	4589999	-0.447803	0.000610556	0.00269075
378	38011	chr16	4662350	4668699	-0.483335	1.87592e-07	2.76275e-06
379	38460	chr16	25072580	25079879	-0.409401	4.89562e-07	6.12865e-06
379	38461	chr16	25116900	25124479	-0.492277	2.76468e-09	7.2556e-08
380	38522	chr16	28872630	28876749	-0.404013	2.69701e-07	3.74079e-06
380	38523	chr16	28935200	28938199	-0.421725	0.000116874	0.00066336
381	38609	chr16	30644150	30647279	-0.749578	4.26587e-14	5.23912e-12
381	38610	chr16	30660480	30664349	-0.416248	4.41316e-08	7.98925e-07
382	39177	chr16	70321230	70324149	-0.500465	4.92256e-07	6.15408e-06
382	39178	chr16	70332100	70335249	-0.41612	8.17836e-06	6.84492e-05
383	39178	chr16	70332100	70335249	-0.41612	8.17836e-06	6.84492e-05
383	39180	chr16	70379250	70382749	-0.880324	1.96199e-18	1.13955e-15
384	39215	chr16	71494930	71497299	-0.530642	2.54761e-05	0.000179946
384	39216	chr16	71517130	71519379	-0.544981	1.86701e-08	3.79073e-07
385	39219	chr16	71841180	71844549	-0.512842	1.02306e-08	2.26006e-07
385	39221	chr16	71878450	71881579	-0.479094	2.74699e-07	3.79125e-06
386	39435	chr16	83944630	83948399	-0.525253	2.12785e-06	2.1779e-05
386	39438	chr16	83985300	83998629	-0.529577	9.77322e-11	4.14085e-09
387	39443	chr16	84087950	84094299	-0.42799	0.000276683	0.00138346
387	39445	chr16	84106350	84110049	-0.508156	0.000283717	0.00141145
388	39448	chr16	84117730	84125779	-0.466706	0.000353943	0.00170986
388	39452	chr16	84138130	84152349	-0.4728	7.53044e-05	0.000455206
389	39720	chr16	89556380	89558849	-0.48692	0.00360016	0.0120116
389	39721	chr16	89570450	89576549	-0.477315	4.79558e-06	4.36564e-05
390	39721	chr16	89570450	89576549	-0.477315	4.79558e-06	4.36564e-05
390	39722	chr16	89589600	89593879	-0.753796	5.80869e-07	7.08401e-06
391	39722	chr16	89589600	89593879	-0.753796	5.80869e-07	7.08401e-06
391	39724	chr16	89604880	89610349	-0.523424	0.00550119	0.0170978
392	40076	chr17	7305500	7309949	-0.431672	1.40117e-06	1.51325e-05
392	40077	chr17	7338100	7341099	-0.555265	3.22689e-06	3.09615e-05
393	40117	chr17	8041780	8044299	-0.697811	1.61525e-07	2.42392e-06
393	40118	chr17	8050400	8069129	-0.58616	8.0521e-13	7.05926e-11
394	40124	chr17	8123580	8128529	-0.47047	5.48956e-06	4.88488e-05
394	40126	chr17	8149880	8153929	-0.853912	2.10165e-13	2.16206e-11
395	40383	chr17	17860250	17863349	-0.401289	0.00390768	0.0128409
395	40384	chr17	17874000	17877279	-0.526377	0.000437575	0.00203523
396	40557	chr17	26644750	26647399	-0.66466	3.95959e-05	0.000263208
396	40558	chr17	26660980	26664779	-0.434999	1.14773e-07	1.79689e-06
397	40723	chr17	33893850	33896479	-0.589145	2.13473e-09	5.81193e-08
397	40724	chr17	33904200	33906979	-0.425509	5.38496e-06	4.80561e-05
398	40724	chr17	33904200	33906979	-0.425509	5.38496e-06	4.80561e-05
398	40725	chr17	33913380	33915779	-0.812462	6.33707e-12	4.21184e-10
399	40783	chr17	36979950	36983379	-0.638045	5.50443e-12	3.74288e-10
399	40784	chr17	37008180	37011579	-0.502656	1.18875e-06	1.312e-05
400	40950	chr17	40974900	40977649	-0.430474	2.95813e-05	0.000204083
400	40951	chr17	40984080	40986929	-0.51184	3.359e-08	6.3274e-07
401	41294	chr17	48927430	48930499	-0.434157	0.0016008	0.00608852
401	41296	chr17	48939780	48947499	-0.45309	3.19899e-09	8.26166e-08
402	41308	chr17	49195050	49200529	-0.800593	1.31186e-27	1.82866e-23
402	41310	chr17	49209080	49211229	-0.402788	0.00611534	0.0186592
403	41310	chr17	49209080	49211229	-0.402788	0.00611534	0.0186592
403	41311	chr17	49229350	49232249	-0.564713	6.28122e-07	7.56432e-06
404	41428	chr17	56707600	56710779	-0.579595	1.41871e-08	3.00549e-07
404	41429	chr17	56735950	56738149	-0.451726	0.000383176	0.00182733
405	41429	chr17	56735950	56738149	-0.451726	0.000383176	0.00182733
405	41430	chr17	56768880	56771249	-0.461565	3.1965e-05	0.000217939
406	41434	chr17	57182680	57185679	-0.50781	1.19206e-05	9.40921e-05
406	41435	chr17	57230880	57233899	-0.425095	4.65263e-05	0.000302426
407	41454	chr17	57641630	57644249	-0.651995	5.49519e-08	9.58101e-07
407	41455	chr17	57695450	57699399	-0.448795	3.65557e-06	3.45588e-05
408	41455	chr17	57695450	57699399	-0.448795	3.65557e-06	3.45588e-05
408	41456	chr17	57783400	57786449	-0.631495	5.9634e-11	2.79134e-09
409	41535	chr17	61817650	61821049	-0.495668	2.32668e-08	4.59714e-07
409	41536	chr17	61848700	61853079	-0.559812	3.47786e-12	2.49895e-10
410	41584	chr17	62961030	62963179	-0.419049	0.0124428	0.0334064
410	41585	chr17	62970300	62973399	-0.453764	4.0181e-07	5.20803e-06
411	41585	chr17	62970300	62973399	-0.453764	4.0181e-07	5.20803e-06
411	41586	chr17	62981450	62988349	-0.407407	6.55464e-05	0.000403749
412	41915	chr17	74721100	74724849	-0.712501	1.29607e-08	2.77308e-07
412	41916	chr17	74731330	74737499	-0.533957	1.78658e-06	1.8746e-05
413	42501	chr18	12944480	12949399	-0.580779	3.98035e-10	1.3871e-08
413	42502	chr18	12990000	12992799	-0.439439	0.000245484	0.0012482
414	42545	chr18	13725030	13728279	-0.739076	8.93137e-15	1.38332e-12
414	42546	chr18	13762600	13764849	-0.462046	0.0145194	0.0379654
415	42985	chr18	47812600	47815649	-0.443772	6.84739e-05	0.000419465
415	42987	chr18	47900080	47902249	-0.461025	0.000545671	0.00244657
416	43174	chr18	60091550	60094599	-0.513798	0.000156261	0.000851005
416	43175	chr18	60102080	60107199	-0.407133	1.43148e-05	0.00010991
417	43479	chr19	2618080	2638479	-0.453592	0.000141007	0.00078014
417	43481	chr19	2662980	2668249	-0.612426	2.2693e-06	2.30308e-05
418	43495	chr19	2899330	2902699	-0.480925	0.00183263	0.00681317
418	43496	chr19	2943280	2946549	-0.668967	4.47034e-11	2.17882e-09
419	43554	chr19	3959850	3971779	-0.477284	0.000151285	0.000827809
419	43555	chr19	3983350	3988249	-0.400892	6.07602e-06	5.32015e-05
420	43585	chr19	4515450	4521329	-0.424915	0.000730965	0.00313951
420	43586	chr19	4533530	4539199	-0.547044	1.41694e-06	1.52875e-05
421	43646	chr19	5716630	5721979	-0.634085	2.97447e-09	7.72116e-08
421	43647	chr19	5789950	5792499	-0.711194	3.96617e-15	6.86787e-13
422	43769	chr19	9418880	9421879	-0.486847	0.000115476	0.000656743
422	43770	chr19	9433530	9436229	-0.687208	7.53354e-10	2.38127e-08
423	43779	chr19	9901300	9904799	-0.480069	0.000193032	0.00101769
423	43780	chr19	9928030	9931549	-0.464636	1.04458e-05	8.42161e-05
424	43876	chr19	11614900	11617549	-0.444888	0.0027136	0.00949454
424	43877	chr19	11638580	11641729	-0.836774	6.93741e-11	3.14997e-09
425	43910	chr19	12604880	12607679	-0.706496	1.56597e-12	1.25051e-10
425	43912	chr19	12660200	12664179	-0.450924	2.90786e-06	2.83211e-05
426	43912	chr19	12660200	12664179	-0.450924	2.90786e-06	2.83211e-05
426	43913	chr19	12720880	12723129	-0.964122	2.8319e-13	2.78671e-11
427	43929	chr19	13029300	13031499	-0.553021	0.00018975	0.00100399
427	43930	chr19	13042980	13045799	-0.465149	4.79974e-06	4.36723e-05
428	44012	chr19	14626200	14630929	-0.597156	3.94938e-12	2.78746e-10
428	44013	chr19	14639680	14641949	-0.441698	2.45747e-05	0.000174552
429	44253	chr19	19975830	19979379	-0.421598	1.36466e-06	1.47921e-05
429	44254	chr19	20011050	20013829	-0.573622	4.60063e-07	5.83004e-06
430	44267	chr19	21202580	21204929	-0.448254	6.19294e-05	0.000384785
430	44268	chr19	21264180	21266399	-0.543247	0.00243532	0.0086655
431	44268	chr19	21264180	21266399	-0.543247	0.00243532	0.0086655
431	44269	chr19	21323880	21326179	-0.573387	1.19653e-06	1.31798e-05
432	44278	chr19	21948900	21951199	-0.569576	1.16853e-06	1.29429e-05
432	44279	chr19	22017630	22020449	-0.555046	3.52187e-09	9.01619e-08
433	44439	chr19	36138450	36140699	-0.435383	9.63849e-06	7.8801e-05
433	44440	chr19	36192130	36194379	-0.579688	1.33543e-06	1.45318e-05
434	44487	chr19	37662350	37664479	-0.55638	2.05929e-05	0.00014938
434	44488	chr19	37700230	37702929	-0.591097	2.57754e-06	2.56641e-05
435	44493	chr19	37807150	37810079	-0.574427	1.56625e-08	3.26838e-07
435	44494	chr19	37824050	37827029	-0.602699	1.90042e-10	7.29778e-09
436	44494	chr19	37824050	37827029	-0.602699	1.90042e-10	7.29778e-09
436	44496	chr19	37860330	37863229	-0.54688	5.93793e-07	7.21322e-06
437	44496	chr19	37860330	37863229	-0.54688	5.93793e-07	7.21322e-06
437	44497	chr19	37956530	37961599	-0.400853	1.04092e-05	8.39691e-05
438	44584	chr19	40947750	40951579	-0.459562	5.97625e-07	7.25111e-06
438	44585	chr19	40968980	40974449	-0.668917	2.01307e-13	2.08633e-11
439	44600	chr19	41254350	41259049	-0.659581	1.31472e-15	3.00435e-13
439	44601	chr19	41281850	41285749	-0.575199	9.71204e-11	4.12119e-09
440	44641	chr19	42541180	42546329	-0.53771	0.000121635	0.000687143
440	44643	chr19	42578450	42581879	-0.559037	3.3276e-08	6.28579e-07
441	44704	chr19	44715150	44718049	-0.448115	0.000166925	0.000899786
441	44705	chr19	44763100	44765249	-0.640019	3.54056e-05	0.000238251
442	44768	chr19	45929750	45934449	-0.504856	2.66121e-06	2.63653e-05
442	44769	chr19	45942300	45949099	-0.533893	8.34918e-05	0.00049779
443	44771	chr19	45957450	45960649	-0.536475	0.000292505	0.00144973
443	44772	chr19	45969700	45974279	-0.814835	1.01813e-09	3.08193e-08
444	44772	chr19	45969700	45974279	-0.814835	1.01813e-09	3.08193e-08
444	44774	chr19	45980300	45983279	-0.551595	2.92638e-07	3.98362e-06
445	44793	chr19	46193900	46197549	-0.647284	1.09538e-08	2.38951e-07
445	44795	chr19	46219100	46222579	-0.401041	0.000191863	0.00101306
446	44917	chr19	48835080	48837949	-0.589213	1.56399e-08	3.26611e-07
446	44918	chr19	48865700	48868249	-0.630295	2.37657e-10	8.86968e-09
447	45016	chr19	50352580	50355179	-0.459874	0.000174435	0.000935746
447	45018	chr19	50369330	50374629	-0.417677	3.56965e-07	4.71204e-06
448	45072	chr19	52510180	52512799	-0.498764	1.31649e-07	2.01773e-06
448	45073	chr19	52530400	52532899	-0.62492	6.05396e-06	5.30749e-05
449	45073	chr19	52530400	52532899	-0.62492	6.05396e-06	5.30749e-05
449	45074	chr19	52551130	52553549	-0.512715	0.00025856	0.00130516
450	45112	chr19	53699480	53701649	-0.405901	0.00200817	0.00735592
450	45113	chr19	53756750	53759699	-0.407812	0.00025283	0.00128134
451	45167	chr19	55849230	55853199	-0.484972	1.46102e-05	0.000111839
451	45168	chr19	55895280	55898779	-0.438567	4.68595e-07	5.9247e-06
452	45168	chr19	55895280	55898779	-0.438567	4.68595e-07	5.9247e-06
452	45169	chr19	55917400	55921229	-0.552854	8.43973e-11	3.67069e-09
453	45169	chr19	55917400	55921229	-0.552854	8.43973e-11	3.67069e-09
453	45170	chr19	55971550	55974679	-0.42767	1.09486e-05	8.74856e-05
454	45186	chr19	56134880	56137229	-0.41067	0.0040073	0.0131238
454	45188	chr19	56145430	56147899	-0.636281	8.40679e-10	2.62162e-08
455	45205	chr19	56824500	56828079	-0.520199	3.43619e-08	6.45102e-07
455	45206	chr19	56878630	56880899	-0.566336	6.38758e-07	7.67583e-06
456	45220	chr19	57750600	57753879	-0.490184	1.02996e-05	8.32542e-05
456	45221	chr19	57790350	57793399	-0.722866	1.1936e-16	3.82486e-14
457	45221	chr19	57790350	57793399	-0.722866	1.1936e-16	3.82486e-14
457	45222	chr19	57830500	57833579	-0.476339	3.23868e-07	4.33258e-06
458	45222	chr19	57830500	57833579	-0.476339	3.23868e-07	4.33258e-06
458	45224	chr19	57848880	57851999	-0.502157	3.9996e-05	0.000265551
459	45224	chr19	57848880	57851999	-0.502157	3.9996e-05	0.000265551
459	45225	chr19	57861230	57864199	-0.474959	5.31121e-07	6.58094e-06
460	45225	chr19	57861230	57864199	-0.474959	5.31121e-07	6.58094e-06
460	45226	chr19	57872000	57876629	-0.68372	1.42911e-08	3.01663e-07
461	45226	chr19	57872000	57876629	-0.68372	1.42911e-08	3.01663e-07
461	45227	chr19	57899730	57902679	-0.590154	9.81399e-07	1.11312e-05
462	45266	chr19	58788780	58791699	-0.508372	2.66622e-08	5.19438e-07
462	45267	chr19	58815630	58818179	-0.59508	8.31151e-08	1.36304e-06
463	45267	chr19	58815630	58818179	-0.59508	8.31151e-08	1.36304e-06
463	45268	chr19	58837180	58839779	-0.563913	1.88185e-09	5.20994e-08
464	45612	chr20	18487180	18489799	-0.852113	3.30121e-20	4.18338e-17
464	45613	chr20	18546950	18549329	-0.450314	4.6454e-05	0.000302168
465	45870	chr20	32626750	32632049	-0.516505	0.00139807	0.00544456
465	45872	chr20	32698500	32701549	-0.460049	5.21163e-07	6.47483e-06
466	45934	chr20	34328600	34332929	-0.513694	2.3146e-07	3.28725e-06
466	45935	chr20	34354650	34361529	-0.518949	7.64962e-07	8.99468e-06
467	46264	chr20	47834380	47837629	-0.612269	6.09775e-09	1.45423e-07
467	46265	chr20	47892900	47896479	-0.416704	1.31008e-05	0.00010168
468	46514	chr20	58266400	58270279	-0.658781	1.06592e-05	8.56389e-05
468	46515	chr20	58325130	58330299	-0.408415	0.0089552	0.0255959
469	46587	chr20	62000800	62004179	-0.673458	2.89981e-06	2.82694e-05
469	46590	chr20	62087030	62090399	-0.415629	0.0154403	0.0399388
470	46717	chr21	30363580	30366249	-0.570403	6.12671e-07	7.39102e-06
470	46718	chr21	30373800	30376749	-0.741344	3.42497e-16	9.27038e-14
471	46720	chr21	30395530	30398549	-0.490407	7.65293e-06	6.4942e-05
471	46721	chr21	30444450	30447499	-0.525527	3.65947e-08	6.79244e-07
472	46792	chr21	34912950	34916799	-0.439033	5.22014e-07	6.482e-06
472	46793	chr21	34959330	34962449	-0.560217	5.7557e-07	7.03157e-06
473	46793	chr21	34959330	34962449	-0.560217	5.7557e-07	7.03157e-06
473	46795	chr21	35012780	35017329	-0.490265	3.42355e-07	4.54501e-06
474	47172	chr21	46944000	46946779	-0.555988	0.00052193	0.00235909
474	47173	chr21	46952730	46956299	-0.468697	9.73995e-05	0.000568278
475	47245	chr22	18109550	18112929	-0.594473	2.4804e-11	1.33218e-09
475	47246	chr22	18119450	18123729	-0.580716	1.43146e-09	4.12696e-08
476	47261	chr22	18357480	18361549	-0.650749	0.000588909	0.00260855
476	47263	chr22	18371000	18375929	-0.402835	0.00191012	0.00705319
477	48171	chr22	41251300	41254379	-0.627799	8.88094e-12	5.47675e-10
477	48173	chr22	41345550	41349179	-0.533319	2.64685e-10	9.7479e-09
478	48239	chr22	42474000	42477349	-0.634108	2.89106e-14	3.71428e-12
478	48240	chr22	42485200	42488429	-0.730675	2.87015e-16	8.00168e-14

## Sheet: Supplementary Table 2D
Supplementary Table 2D. Identified repressed tandem regulated chromatin domains in the long-range (100Kb-1Mb) in patients when compared with controls
Region Pair Number	Region ID*	Chromosome	Region Start†	Region End†	log2 Fold Change	Non-adjusted p-value‡	Adjusted p-value§			*: Regions were sorted by adjusted p-value from largest to smallest;
1	806	chr1	21963980	21967029	-0.553123	0.000131494	0.00073377			†: Genomic coordinates were indicated using human genome assembly GRCh37/hg19;
1	810	chr1	22089100	22093029	-0.407512	0.000467373	0.00214979			‡: Non-ajudsted p-value was calculated by Wald test;
2	1135	chr1	30993500	31001299	-0.544605	5.80458e-05	0.000363246			§: Adjusted p-value was calculated by FDR-BH.
2	1138	chr1	31189700	31193129	-0.568775	2.93669e-06	2.85566e-05
3	1715	chr1	52343000	52346079	-0.527301	3.31436e-07	4.42534e-06
3	1716	chr1	52497780	52500679	-0.400535	0.00206563	0.00754159
4	2114	chr1	70685480	70688599	-0.510145	0.00138039	0.00538765
4	2115	chr1	70818700	70821699	-0.505158	4.19383e-07	5.39796e-06
5	2243	chr1	89148380	89151499	-0.459663	4.30208e-05	0.000282273
5	2244	chr1	89355880	89358399	-0.520369	6.79568e-05	0.000416847
6	2544	chr1	110949050	110951679	-0.480371	2.08662e-09	5.69763e-08
6	2551	chr1	111505080	111507429	-0.857672	1.52996e-14	2.17621e-12
7	2971	chr1	150600900	150604349	-0.72474	2.34317e-11	1.27589e-09
7	2973	chr1	150846080	150850779	-0.512626	2.54941e-08	4.9927e-07
8	3301	chr1	162759150	162761899	-0.9064	1.9727e-16	5.85073e-14
8	3306	chr1	163290350	163292549	-0.473592	0.004317	0.0139557
9	3475	chr1	173835250	173839129	-0.646411	1.13328e-12	9.40315e-11
9	3476	chr1	173989050	173992899	-0.444995	5.91189e-07	7.18786e-06
10	3734	chr1	192775450	192779549	-0.435249	0.000163465	0.00088387
10	3736	chr1	193027050	193030199	-0.544083	1.7483e-08	3.58126e-07
11	4708	chr1	235323380	235326079	-0.450561	1.75702e-05	0.000130554
11	4710	chr1	235489330	235493599	-0.569385	4.36786e-10	1.49347e-08
12	4711	chr1	235529930	235532279	-0.427985	0.000131287	0.00073296
12	4712	chr1	235664550	235669879	-0.59363	1.85339e-09	5.14135e-08
13	5855	chr2	44393830	44397829	-0.623854	2.47646e-07	3.48341e-06
13	5857	chr2	44587530	44590479	-0.418453	2.24494e-07	3.19809e-06
14	7665	chr2	170440130	170442599	-0.543833	3.84293e-07	5.0064e-06
14	7666	chr2	170549600	170552299	-0.466358	0.00179761	0.00670175
15	7991	chr2	201826850	201829799	-0.596878	1.92259e-06	1.99628e-05
15	7993	chr2	201935030	201937499	-0.428192	3.17005e-05	0.0002164
16	8145	chr2	210865980	210868649	-0.528634	4.39801e-05	0.000287822
16	8146	chr2	211034230	211037729	-0.628796	3.73117e-09	9.49099e-08
17	9116	chr3	15142380	15145199	-0.514219	0.000550958	0.0024671
17	9118	chr3	15246400	15249379	-0.431658	0.00902058	0.0257446
18	9361	chr3	33154130	33157649	-0.402136	0.000196891	0.00103568
18	9365	chr3	33479900	33483879	-0.507591	6.95756e-07	8.27869e-06
19	10189	chr3	69162930	69167149	-0.458092	0.00503791	0.0159026
19	10192	chr3	69337730	69340749	-0.543664	0.000559853	0.00250109
20	10488	chr3	112279150	112282449	-0.519608	4.9807e-07	6.22118e-06
20	10493	chr3	112708930	112711149	-0.580781	1.56516e-07	2.3612e-06
21	10505	chr3	113463550	113467399	-0.562324	5.72533e-09	1.376e-07
21	10508	chr3	113774080	113776949	-0.587724	4.90822e-08	8.69353e-07
22	10521	chr3	114341680	114345149	-0.47533	0.00498392	0.0157607
22	10527	chr3	114864330	114868149	-0.566037	3.75437e-09	9.53262e-08
23	10596	chr3	121552500	121555449	-0.407538	0.000312844	0.00153363
23	10600	chr3	122100780	122104399	-0.656389	1.74083e-11	9.84431e-10
24	11010	chr3	135967930	135970449	-0.473171	4.55064e-06	4.16642e-05
24	11012	chr3	136469250	136472979	-0.511461	7.69783e-10	2.42221e-08
25	11109	chr3	142165400	142168129	-0.563657	5.63486e-09	1.3566e-07
25	11110	chr3	142296030	142299029	-0.505303	3.43034e-07	4.55186e-06
26	11173	chr3	149686180	149690449	-0.521166	0.000282549	0.00140689
26	11179	chr3	149972150	149974299	-0.490279	0.0142978	0.0375125
27	11239	chr3	156390680	156394149	-0.480065	0.000926106	0.00384095
27	11241	chr3	156533200	156537099	-0.504643	4.94676e-05	0.0003185
28	11242	chr3	156541900	156545679	-0.579932	5.73945e-10	1.87196e-08
28	11245	chr3	156802680	156811479	-0.405853	0.00122058	0.00486469
29	11415	chr3	172467000	172469849	-0.62608	3.07349e-08	5.86086e-07
29	11418	chr3	173112050	173116979	-0.462282	0.000102658	0.000593593
30	12290	chr4	24068300	24070599	-0.679092	0.000202636	0.0010619
30	12292	chr4	24246130	24248199	-0.447213	0.0109698	0.0300714
31	12648	chr4	73934000	73936849	-0.744374	4.18083e-11	2.06001e-09
31	12650	chr4	74122950	74126249	-0.541868	1.90087e-07	2.78918e-06
32	12722	chr4	78782580	78785249	-0.583926	1.95876e-06	2.03004e-05
32	12724	chr4	78976400	78981479	-0.579568	3.25208e-08	6.16767e-07
33	12766	chr4	83820850	83823399	-0.900182	1.35106e-24	9.41655e-21
33	12767	chr4	83930650	83935449	-0.665747	5.79264e-11	2.73717e-09
34	12770	chr4	84204430	84207049	-0.733863	4.26243e-07	5.47109e-06
34	12771	chr4	84374650	84378099	-0.684535	2.53153e-09	6.73441e-08
35	12953	chr4	103788330	103791679	-0.737086	1.59344e-14	2.23233e-12
35	12955	chr4	103939500	103942379	-0.48849	1.97855e-06	2.0456e-05
36	12965	chr4	106392350	106396599	-0.505562	4.66254e-07	5.90314e-06
36	12966	chr4	106628550	106631149	-0.59343	6.89405e-09	1.61648e-07
37	13038	chr4	119198500	119201179	-0.72396	8.66022e-10	2.68563e-08
37	13042	chr4	119511800	119514399	-0.584767	1.99447e-06	2.0594e-05
38	13081	chr4	120219450	120223299	-0.585712	2.10369e-07	3.0279e-06
38	13083	chr4	120374380	120377649	-0.59708	4.29843e-09	1.07476e-07
39	13417	chr4	153272700	153275149	-0.449364	0.0142109	0.0373407
39	13420	chr4	153454930	153458799	-0.402552	0.00134507	0.00527308
40	13481	chr4	159130350	159132579	-0.540348	8.87085e-07	1.01774e-05
40	13482	chr4	159591400	159595129	-0.659658	8.46459e-13	7.35153e-11
41	13778	chr4	187111080	187116129	-0.447749	0.000114537	0.000652069
41	13783	chr4	187571730	187574029	-0.411031	0.010303	0.0285412
42	14281	chr5	43119600	43123129	-0.740032	7.29654e-11	3.28097e-09
42	14282	chr5	43312150	43314549	-0.706927	4.77132e-07	6.01899e-06
43	14282	chr5	43312150	43314549	-0.706927	4.77132e-07	6.01899e-06
43	14283	chr5	43482450	43485549	-0.50552	2.90894e-07	3.96957e-06
44	14532	chr5	69005000	69008099	-0.40238	0.000770034	0.00328153
44	14533	chr5	69138950	69142049	-0.401095	0.00204424	0.00747231
45	14676	chr5	78530500	78534299	-0.476506	2.40702e-05	0.000171318
45	14678	chr5	78776300	78779699	-0.531668	0.00380376	0.0125646
46	14708	chr5	79549900	79554029	-0.415893	2.52632e-06	2.52442e-05
46	14709	chr5	79701830	79705279	-0.471894	4.8842e-07	6.11857e-06
47	14749	chr5	86707100	86709649	-0.991325	1.14385e-27	1.82866e-23
47	14751	chr5	87563250	87566199	-0.662617	5.77954e-12	3.89198e-10
48	14758	chr5	88752450	88755299	-0.515728	0.0100642	0.0280298
48	14761	chr5	89704300	89706999	-0.664799	1.03243e-09	3.11167e-08
49	14779	chr5	92955250	92958349	-0.536471	0.000887998	0.00370828
49	14780	chr5	93446150	93448479	-0.453906	1.93651e-05	0.000141775
50	14826	chr5	98107800	98111429	-0.76388	4.89497e-12	3.36955e-10
50	14827	chr5	98262550	98266879	-0.635808	3.76107e-09	9.54094e-08
51	14863	chr5	108082850	108086099	-0.431046	2.70495e-06	2.67321e-05
51	14865	chr5	108744030	108747549	-0.548286	2.23263e-10	8.43394e-09
52	14865	chr5	108744030	108747549	-0.548286	2.23263e-10	8.43394e-09
52	14866	chr5	109023700	109027299	-0.520277	0.000934091	0.00386832
53	14918	chr5	112848530	112850829	-0.488006	0.000405793	0.00191311
53	14919	chr5	113390580	113393179	-0.489824	0.00089505	0.00373182
54	15352	chr5	140089050	140092029	-0.528697	9.64748e-05	0.000563862
54	15357	chr5	140699030	140701929	-0.735572	4.00921e-08	7.33303e-07
55	16415	chr6	4020650	4023229	-0.590501	3.01273e-09	7.80595e-08
55	16416	chr6	4133750	4137629	-0.478899	7.94461e-07	9.27892e-06
56	16936	chr6	27859650	27864379	-0.615031	2.71845e-07	3.76304e-06
56	16938	chr6	28047400	28050179	-0.470955	7.14586e-07	8.47742e-06
57	16956	chr6	28410030	28412249	-0.442655	0.00156262	0.00597591
57	16961	chr6	28862150	28865849	-0.619505	4.30807e-11	2.11452e-09
58	17793	chr6	79942250	79945479	-0.630243	7.73564e-08	1.2837e-06
58	17794	chr6	80245700	80248499	-0.718177	8.56109e-10	2.65785e-08
59	17798	chr6	80712830	80714999	-0.476387	1.23926e-05	9.72398e-05
59	17799	chr6	80815450	80817799	-0.811737	3.17754e-06	3.05682e-05
60	17895	chr6	96968800	96971079	-0.417346	0.0001681	0.000904723
60	17898	chr6	97343980	97347049	-0.572039	2.4465e-07	3.45172e-06
61	18039	chr6	111579680	111582049	-0.405319	0.00182247	0.00677899
61	18040	chr6	111802380	111806429	-0.402329	0.00324541	0.0110353
62	18105	chr6	116420650	116423649	-0.485959	2.38553e-05	0.000170006
62	18108	chr6	116573830	116576129	-0.443791	9.9758e-05	0.000579407
63	18411	chr6	143264100	143269449	-0.455533	4.40982e-05	0.000288459
63	18412	chr6	143379450	143383449	-0.623508	6.45849e-11	2.96778e-09
64	18425	chr6	144163080	144165849	-0.445469	5.06217e-06	4.55344e-05
64	18429	chr6	144415380	144418329	-0.56183	3.44404e-08	6.4614e-07
65	18507	chr6	150069480	150073329	-0.479225	6.6407e-08	1.12068e-06
65	18510	chr6	150183100	150187149	-0.464799	0.000375427	0.00179529
66	19466	chr7	27778280	27781199	-0.620629	6.72631e-10	2.16289e-08
66	19473	chr7	28141800	28146099	-0.504148	0.000258169	0.00130389
67	20022	chr7	64540250	64543029	-0.531272	2.81826e-05	0.000196181
67	20027	chr7	64837950	64840149	-0.490519	0.000619407	0.0027233
68	20055	chr7	66204130	66207479	-0.572382	2.47481e-07	3.48285e-06
68	20056	chr7	66307900	66311899	-0.567949	1.73078e-10	6.75804e-09
69	20059	chr7	66458530	66463079	-0.872458	2.75935e-17	1.1149e-14
69	20063	chr7	66766100	66769279	-0.50564	1.73072e-06	1.82112e-05
70	20347	chr7	87103130	87106329	-0.457851	0.000778582	0.00331037
70	20349	chr7	87504230	87507279	-0.731019	3.19774e-12	2.32161e-10
71	20419	chr7	96337850	96340199	-0.421151	0.000196123	0.00103223
71	20420	chr7	96745480	96748299	-0.400931	0.000576941	0.00256491
72	20992	chr7	134670230	134672599	-0.45731	1.27073e-05	9.91644e-05
72	20994	chr7	134831680	134834079	-0.566224	0.00282153	0.00980777
73	21155	chr7	143316600	143319029	-0.55872	1.75084e-05	0.000130164
73	21157	chr7	143532530	143535499	-0.525651	6.37642e-06	5.55005e-05
74	22104	chr8	38124980	38128099	-0.526465	2.57496e-06	2.56475e-05
74	22106	chr8	38238300	38241549	-0.420632	0.000436819	0.00203239
75	22400	chr8	63950650	63952929	-0.57206	0.000183155	0.000972789
75	22401	chr8	64079000	64082299	-0.553201	5.43035e-07	6.71662e-06
76	22886	chr8	109259500	109262049	-0.44658	0.00075639	0.00323129
76	22887	chr8	109454280	109457199	-0.81645	7.33722e-11	3.29395e-09
77	22890	chr8	110345000	110347799	-0.638236	5.48428e-10	1.80515e-08
77	22891	chr8	110550500	110553629	-0.631317	1.09901e-06	1.22778e-05
78	23111	chr8	129187380	129190999	-0.472896	0.00311441	0.0106472
78	23113	chr8	129341400	129346849	-0.401161	0.00920144	0.0261202
79	23593	chr9	6756250	6759779	-0.619858	3.50863e-14	4.40748e-12
79	23598	chr9	7143380	7146199	-0.542396	0.000639159	0.00279472
80	23736	chr9	32571880	32574149	-0.760552	1.54656e-10	6.17716e-09
80	23738	chr9	33000280	33002949	-0.685104	2.61486e-09	6.92963e-08
81	24168	chr9	86321000	86324479	-0.562696	3.88787e-06	3.64458e-05
81	24169	chr9	86431080	86434449	-0.501995	0.00041313	0.00194414
82	24381	chr9	97135330	97138629	-0.664356	8.31765e-11	3.62512e-09
82	24384	chr9	97487650	97490279	-0.76025	2.15689e-11	1.18137e-09
83	24488	chr9	100458050	100460529	-0.475857	0.00133681	0.00524913
83	24491	chr9	100682930	100685849	-0.68665	1.63926e-09	4.63028e-08
84	24543	chr9	102668150	102670449	-0.489737	2.00187e-06	2.06556e-05
84	24544	chr9	102859930	102863129	-0.429661	1.22656e-05	9.6379e-05
85	24917	chr9	124920650	124922879	-0.422314	0.000419943	0.00196899
85	24918	chr9	125024030	125028299	-0.646051	7.18808e-11	3.24266e-09
86	24958	chr9	127419730	127422749	-0.439866	0.00441774	0.0142236
86	24959	chr9	127531130	127535249	-0.468477	3.27012e-05	0.00022229
87	26386	chr10	38145100	38148199	-0.709984	2.0191e-10	7.70047e-09
87	26387	chr10	38263830	38266429	-0.46629	0.0199985	0.0492781
88	27182	chr10	85898630	85900899	-0.763004	1.43009e-09	4.12696e-08
88	27187	chr10	86086600	86090279	-0.737183	4.03673e-10	1.40023e-08
89	27531	chr10	101186380	101192149	-0.766867	1.03405e-13	1.15313e-11
89	27533	chr10	101378650	101383029	-0.609818	2.05343e-08	4.11558e-07
90	28793	chr11	17097780	17100799	-0.511122	1.05828e-09	3.17587e-08
90	28795	chr11	17228000	17231629	-0.478861	2.48325e-06	2.48405e-05
91	29922	chr11	74458230	74461649	-0.539931	5.99741e-07	7.26333e-06
91	29924	chr11	74658850	74661599	-0.454446	0.000118818	0.000673141
92	30272	chr11	108091950	108095249	-0.686464	4.57179e-12	3.17847e-10
92	30274	chr11	108336300	108339849	-0.626164	2.14815e-11	1.1789e-09
93	30276	chr11	108367100	108370599	-0.555925	2.27337e-07	3.23528e-06
93	30278	chr11	108517330	108519899	-0.458007	0.00517626	0.0162756
94	31377	chr12	21809250	21812379	-0.642054	1.96097e-08	3.96158e-07
94	31378	chr12	21925480	21930399	-0.543049	3.99738e-06	3.72844e-05
95	32037	chr12	64480150	64485549	-0.425541	0.00174974	0.0065557
95	32038	chr12	64614730	64617529	-0.874606	9.60848e-18	4.69956e-15
96	32140	chr12	75783630	75786299	-0.546934	1.89076e-05	0.000138973
96	32141	chr12	75904030	75906299	-0.66918	1.05137e-05	8.46898e-05
97	32167	chr12	80327450	80330399	-0.408324	0.000259863	0.00131037
97	32168	chr12	80580100	80583149	-0.591235	4.08078e-05	0.000269848
98	32484	chr12	107379600	107382749	-0.402323	0.00126054	0.00499824
98	32487	chr12	107483850	107489149	-0.831506	2.8281e-18	1.57689e-15
99	33180	chr13	20206400	20209349	-0.753767	1.80815e-13	1.89509e-11
99	33181	chr13	20355300	20358199	-0.491139	6.22562e-06	5.43066e-05
100	34503	chr14	32544330	32548429	-0.425768	0.000787023	0.00334473
100	34505	chr14	32669630	32674499	-0.594517	7.82107e-06	6.60538e-05
101	34564	chr14	35341680	35345449	-0.434668	0.00609937	0.0186309
101	34565	chr14	35450350	35453499	-0.676692	9.3528e-17	3.10413e-14
102	34602	chr14	45429700	45433449	-0.496556	1.66797e-07	2.48937e-06
102	34604	chr14	45552000	45554779	-0.500235	2.73112e-05	0.000191055
103	34675	chr14	53017850	53021579	-0.648569	8.55263e-09	1.93853e-07
103	34677	chr14	53160730	53164479	-0.500373	0.00190869	0.00704985
104	34916	chr14	67706400	67709549	-0.570562	1.53797e-05	0.000116927
104	34917	chr14	67824430	67828499	-0.422207	3.462e-07	4.58949e-06
105	35471	chr14	93672130	93675029	-0.502793	3.23932e-06	3.10554e-05
105	35474	chr14	93797130	93800829	-0.45619	0.000170791	0.000917964
106	36152	chr15	41406830	41410229	-0.524468	5.7077e-10	1.86548e-08
106	36153	chr15	41522030	41524949	-0.736873	2.83879e-13	2.78671e-11
107	36257	chr15	44717880	44721249	-0.4771	2.02303e-06	2.08424e-05
107	36258	chr15	44827250	44830899	-0.54397	1.06145e-08	2.32827e-07
108	36320	chr15	50715130	50717949	-0.492779	2.87515e-06	2.81112e-05
108	36322	chr15	50977530	50980349	-0.425082	5.2584e-05	0.000334853
109	38210	chr16	14594800	14596849	-0.533921	0.00757827	0.0223217
109	38213	chr16	14722550	14728629	-0.591429	1.08491e-12	9.1275e-11
110	38302	chr16	18811400	18814499	-0.611289	2.10304e-11	1.15871e-09
110	38305	chr16	18933350	18939749	-0.439539	1.90469e-05	0.000139739
111	41151	chr17	45399930	45403049	-0.571686	1.11667e-07	1.76084e-06
111	41152	chr17	45568500	45571479	-0.490615	2.18912e-07	3.13138e-06
112	41430	chr17	56768880	56771249	-0.461565	3.1965e-05	0.000217939
112	41434	chr17	57182680	57185679	-0.50781	1.19206e-05	9.40921e-05
113	42546	chr18	13762600	13764849	-0.462046	0.0145194	0.0379654
113	42548	chr18	14131050	14133949	-0.747915	1.00027e-09	3.03774e-08
114	43768	chr19	9250180	9252379	-0.550728	1.14251e-05	9.07723e-05
114	43769	chr19	9418880	9421879	-0.486847	0.000115476	0.000656743
115	43772	chr19	9544900	9547679	-0.527596	2.1633e-09	5.88397e-08
115	43773	chr19	9648030	9650549	-0.483782	7.23626e-08	1.20947e-06
116	44314	chr19	29702280	29705299	-0.473313	0.000401469	0.00189833
116	44315	chr19	30095750	30098549	-0.438528	8.08322e-06	6.78251e-05
117	45872	chr20	32698500	32701549	-0.460049	5.21163e-07	6.47483e-06
117	45873	chr20	32802730	32804999	-0.431818	0.00721454	0.0214231
118	46442	chr20	55042480	55044829	-0.547563	5.70712e-05	0.000357716
118	46446	chr20	55729650	55737979	-0.471801	0.00186857	0.00692348
119	46511	chr20	58159900	58162149	-0.519544	0.00148509	0.00573128
119	46514	chr20	58266400	58270279	-0.658781	1.06592e-05	8.56389e-05
120	46655	chr21	16575650	16578799	-0.436636	0.0074966	0.0221185
120	46656	chr21	17100800	17104199	-0.414009	0.00685528	0.0205195
121	46661	chr21	17790580	17792779	-0.429777	0.00806113	0.0234556
121	46663	chr21	17905950	17908629	-0.498879	0.00801666	0.0233368
122	46716	chr21	30256350	30258599	-0.437019	0.000322636	0.00157692
122	46717	chr21	30363580	30366249	-0.570403	6.12671e-07	7.39102e-06
123	46795	chr21	35012780	35017329	-0.490265	3.42355e-07	4.54501e-06
123	46803	chr21	35286780	35289599	-0.663421	5.68164e-11	2.68928e-09
124	46992	chr21	43428380	43432379	-0.422637	0.000166565	0.000898366
124	47000	chr21	43638580	43643599	-0.793596	2.30264e-07	3.27359e-06
125	47766	chr22	30817950	30823279	-0.46207	1.82996e-07	2.70507e-06
125	47769	chr22	30986650	30989099	-0.417665	0.000682351	0.0029576

## Sheet: Supplementary Table 2E
Supplementary Table 2F. Randomised tandem regulated chromatin domains in the long-range (100Kb-1Mb) in patients when compared with controls
Randomisation Run Number	Total regions	TRCDs*	Opposite TRCDs	Non-TRCDs			*:tandem regulated chromatin domains
0	27880	589	565	645
1	27880	579	583	644
2	27880	591	519	685
3	27880	617	530	647
4	27880	574	570	677
5	27880	604	518	626
6	27880	588	563	650
7	27880	572	511	684
8	27880	588	516	666
9	27880	609	542	681
10	27880	547	564	683
11	27880	607	538	662
12	27880	574	532	685
13	27880	583	553	634
14	27880	605	567	657
15	27880	610	546	659
16	27880	591	532	667
17	27880	577	570	654
18	27880	624	542	682
19	27880	552	563	655
20	27880	592	534	639
21	27880	598	573	634
22	27880	610	540	642
23	27880	595	541	678
24	27880	563	517	683
25	27880	631	540	659
26	27880	574	553	651
27	27880	604	542	664
28	27880	564	605	621
29	27880	601	537	629
30	27880	637	524	639
31	27880	568	541	684
32	27880	600	589	655
33	27880	537	530	669
34	27880	550	535	671
35	27880	577	545	644
36	27880	591	560	666
37	27880	563	571	629
38	27880	621	514	685
39	27880	587	536	680
40	27880	588	565	684
41	27880	595	524	674
42	27880	605	547	675
43	27880	564	612	624
44	27880	650	505	656
45	27880	585	555	642
46	27880	582	534	644
47	27880	582	566	630
48	27880	546	556	647
49	27880	587	548	641
50	27880	566	547	646
51	27880	614	543	644
52	27880	614	525	690
53	27880	596	507	676
54	27880	584	510	652
55	27880	578	533	675
56	27880	553	537	649
57	27880	618	580	614
58	27880	584	557	635
59	27880	562	545	633
60	27880	614	522	639
61	27880	608	531	617
62	27880	609	560	664
63	27880	581	534	670
64	27880	598	523	662
65	27880	574	586	636
66	27880	546	520	633
67	27880	568	538	655
68	27880	606	522	648
69	27880	574	557	675
70	27880	589	555	686
71	27880	582	539	641
72	27880	631	566	663
73	27880	575	552	658
74	27880	603	573	645
75	27880	612	534	646
76	27880	545	556	663
77	27880	614	559	636
78	27880	577	522	642
79	27880	567	535	646
80	27880	584	581	677
81	27880	606	537	648
82	27880	576	561	662
83	27880	623	589	601
84	27880	593	570	593
85	27880	616	477	651
86	27880	554	543	620
87	27880	591	483	663
88	27880	621	524	654
89	27880	585	574	621
90	27880	545	555	643
91	27880	585	547	676
92	27880	563	545	680
93	27880	594	550	674
94	27880	593	542	687
95	27880	639	564	669
96	27880	623	526	640
97	27880	593	522	682
98	27880	611	538	666
99	27880	572	573	643
100	27880	576	557	618
101	27880	597	557	634
102	27880	616	508	670
103	27880	612	561	658
104	27880	592	546	642
105	27880	566	569	667
106	27880	589	530	667
107	27880	630	548	659
108	27880	582	521	616
109	27880	581	542	645
110	27880	541	556	645
111	27880	606	569	688
112	27880	594	515	600
113	27880	550	547	665
114	27880	596	567	619
115	27880	616	564	625
116	27880	599	522	658
117	27880	579	581	645
118	27880	589	537	646
119	27880	584	546	686
120	27880	587	512	659
121	27880	615	543	632
122	27880	586	556	647
123	27880	596	539	677
124	27880	575	528	636
125	27880	634	577	660
126	27880	578	571	659
127	27880	570	524	651
128	27880	578	499	636
129	27880	604	517	642
130	27880	588	530	639
131	27880	614	541	644
132	27880	575	538	667
133	27880	592	495	686
134	27880	641	559	626
135	27880	575	543	690
136	27880	624	553	645
137	27880	610	552	641
138	27880	617	504	697
139	27880	641	495	633
140	27880	578	545	658
141	27880	585	555	682
142	27880	633	527	627
143	27880	585	576	643
144	27880	582	540	636
145	27880	609	509	644
146	27880	570	553	671
147	27880	611	519	667
148	27880	567	526	668
149	27880	561	532	621
150	27880	528	547	690
151	27880	594	560	624
152	27880	594	540	692
153	27880	581	580	596
154	27880	600	524	660
155	27880	605	539	638
156	27880	608	550	613
157	27880	580	540	670
158	27880	591	566	648
159	27880	609	531	618
160	27880	601	576	631
161	27880	573	578	637
162	27880	545	537	600
163	27880	616	545	621
164	27880	595	552	621
165	27880	577	550	632
166	27880	582	560	645
167	27880	605	518	649
168	27880	582	537	657
169	27880	597	522	662
170	27880	590	527	646
171	27880	599	531	644
172	27880	590	510	665
173	27880	556	571	672
174	27880	563	552	657
175	27880	614	579	675
176	27880	576	524	649
177	27880	594	562	637
178	27880	582	547	654
179	27880	601	540	681
180	27880	621	556	632
181	27880	582	523	673
182	27880	575	513	622
183	27880	616	603	673
184	27880	619	530	674
185	27880	598	538	656
186	27880	582	536	686
187	27880	579	562	634
188	27880	614	543	632
189	27880	591	564	613
190	27880	586	521	655
191	27880	572	589	641
192	27880	589	535	651
193	27880	611	534	680
194	27880	591	532	660
195	27880	574	537	648
196	27880	594	570	621
197	27880	571	546	643
198	27880	585	556	676
199	27880	581	562	669
200	27880	580	555	654
201	27880	562	561	690
202	27880	617	543	672
203	27880	616	560	676
204	27880	613	499	668
205	27880	625	530	668
206	27880	607	522	623
207	27880	591	523	674
208	27880	645	553	615
209	27880	592	551	623
210	27880	604	548	619
211	27880	587	575	667
212	27880	604	538	634
213	27880	561	549	640
214	27880	592	558	649
215	27880	589	571	662
216	27880	582	548	617
217	27880	599	550	685
218	27880	589	523	692
219	27880	646	515	667
220	27880	607	514	650
221	27880	586	562	641
222	27880	570	562	682
223	27880	583	511	633
224	27880	621	513	648
225	27880	577	570	637
226	27880	621	538	646
227	27880	593	535	643
228	27880	603	542	675
229	27880	615	504	612
230	27880	605	535	640
231	27880	568	566	629
232	27880	587	522	649
233	27880	600	543	674
234	27880	604	544	635
235	27880	586	543	665
236	27880	553	561	656
237	27880	618	597	641
238	27880	586	531	657
239	27880	582	511	678
240	27880	629	534	634
241	27880	615	540	681
242	27880	584	544	648
243	27880	588	520	652
244	27880	587	526	671
245	27880	581	549	666
246	27880	593	533	659
247	27880	567	539	602
248	27880	587	529	678
249	27880	604	549	677
250	27880	586	502	629
251	27880	627	508	659
252	27880	585	545	693
253	27880	564	530	638
254	27880	589	518	670
255	27880	607	508	697
256	27880	586	545	635
257	27880	613	546	647
258	27880	607	535	663
259	27880	582	537	632
260	27880	614	555	671
261	27880	571	572	651
262	27880	557	541	637
263	27880	582	562	651
264	27880	558	530	655
265	27880	607	532	660
266	27880	627	500	678
267	27880	581	552	658
268	27880	617	533	625
269	27880	608	545	658
270	27880	557	543	671
271	27880	630	553	631
272	27880	572	547	700
273	27880	568	567	642
274	27880	592	538	640
275	27880	585	534	657
276	27880	596	506	691
277	27880	567	568	639
278	27880	578	532	650
279	27880	591	548	650
280	27880	602	572	637
281	27880	595	534	655
282	27880	567	545	626
283	27880	629	534	674
284	27880	601	526	613
285	27880	565	560	619
286	27880	584	548	677
287	27880	555	550	667
288	27880	553	521	709
289	27880	577	546	659
290	27880	586	576	653
291	27880	539	544	669
292	27880	575	581	663
293	27880	583	554	650
294	27880	619	543	671
295	27880	602	548	670
296	27880	601	578	679
297	27880	573	552	655
298	27880	583	516	671
299	27880	610	586	654
300	27880	553	505	656
301	27880	571	569	646
302	27880	629	563	633
303	27880	546	539	707
304	27880	613	519	630
305	27880	572	571	650
306	27880	589	545	651
307	27880	578	556	667
308	27880	633	554	665
309	27880	617	510	698
310	27880	602	537	686
311	27880	577	583	632
312	27880	548	553	654
313	27880	564	552	639
314	27880	554	560	643
315	27880	574	521	682
316	27880	595	549	667
317	27880	577	520	680
318	27880	599	575	660
319	27880	589	534	675
320	27880	584	565	617
321	27880	586	549	626
322	27880	614	552	638
323	27880	590	516	643
324	27880	554	537	680
325	27880	566	558	704
326	27880	599	570	640
327	27880	591	565	623
328	27880	570	554	663
329	27880	599	545	641
330	27880	605	539	693
331	27880	598	553	657
332	27880	636	538	665
333	27880	595	527	653
334	27880	586	566	626
335	27880	611	555	646
336	27880	579	549	645
337	27880	544	542	667
338	27880	616	583	655
339	27880	593	547	695
340	27880	577	534	674
341	27880	555	539	673
342	27880	603	517	640
343	27880	591	576	661
344	27880	625	559	676
345	27880	607	552	633
346	27880	637	555	631
347	27880	596	588	642
348	27880	587	538	658
349	27880	576	520	648
350	27880	563	560	646
351	27880	628	554	665
352	27880	604	512	664
353	27880	539	577	639
354	27880	595	535	624
355	27880	612	571	637
356	27880	586	488	706
357	27880	566	522	680
358	27880	598	553	641
359	27880	566	582	657
360	27880	628	544	592
361	27880	585	572	683
362	27880	599	551	677
363	27880	592	560	627
364	27880	627	598	685
365	27880	598	509	677
366	27880	614	514	639
367	27880	611	544	630
368	27880	575	545	635
369	27880	583	566	673
370	27880	596	529	646
371	27880	568	555	666
372	27880	575	578	652
373	27880	593	550	666
374	27880	606	533	630
375	27880	605	529	679
376	27880	618	517	655
377	27880	623	563	624
378	27880	577	552	662
379	27880	580	517	640
380	27880	577	535	667
381	27880	589	556	660
382	27880	601	547	655
383	27880	601	536	673
384	27880	624	520	675
385	27880	576	574	646
386	27880	615	582	646
387	27880	631	531	652
388	27880	603	540	642
389	27880	629	562	647
390	27880	621	572	676
391	27880	634	540	653
392	27880	556	532	655
393	27880	585	514	656
394	27880	596	538	647
395	27880	571	517	660
396	27880	583	519	688
397	27880	599	528	621
398	27880	617	524	661
399	27880	598	519	638
400	27880	603	519	639
401	27880	585	512	629
402	27880	611	535	646
403	27880	569	575	641
404	27880	580	520	653
405	27880	613	541	646
406	27880	580	546	653
407	27880	570	561	660
408	27880	582	551	693
409	27880	605	559	646
410	27880	603	550	604
411	27880	602	530	657
412	27880	613	581	622
413	27880	620	562	653
414	27880	625	552	635
415	27880	619	530	668
416	27880	582	547	612
417	27880	599	572	698
418	27880	574	563	659
419	27880	600	572	668
420	27880	607	526	682
421	27880	595	555	669
422	27880	610	557	654
423	27880	591	591	618
424	27880	602	523	665
425	27880	615	500	618
426	27880	604	508	649
427	27880	563	595	658
428	27880	560	550	653
429	27880	592	566	643
430	27880	564	529	657
431	27880	571	534	672
432	27880	581	540	668
433	27880	608	513	628
434	27880	609	535	674
435	27880	581	559	681
436	27880	605	526	633
437	27880	586	550	677
438	27880	573	541	685
439	27880	597	536	678
440	27880	632	528	625
441	27880	585	552	649
442	27880	546	518	676
443	27880	628	519	627
444	27880	586	521	638
445	27880	632	598	631
446	27880	609	518	652
447	27880	608	519	678
448	27880	580	528	652
449	27880	596	503	631
450	27880	579	517	657
451	27880	596	522	620
452	27880	587	534	616
453	27880	604	527	612
454	27880	591	555	653
455	27880	544	531	657
456	27880	579	534	633
457	27880	622	534	672
458	27880	596	516	676
459	27880	592	577	680
460	27880	575	551	631
461	27880	571	553	648
462	27880	597	552	665
463	27880	585	510	652
464	27880	595	540	711
465	27880	611	561	644
466	27880	583	513	700
467	27880	594	525	656
468	27880	618	552	655
469	27880	577	551	659
470	27880	579	530	659
471	27880	596	524	618
472	27880	617	572	621
473	27880	606	501	638
474	27880	627	553	606
475	27880	591	578	681
476	27880	633	520	667
477	27880	600	567	657
478	27880	622	541	641
479	27880	573	550	657
480	27880	588	530	651
481	27880	606	549	646
482	27880	604	544	634
483	27880	556	548	635
484	27880	579	537	614
485	27880	609	539	686
486	27880	607	561	637
487	27880	640	513	606
488	27880	616	534	654
489	27880	605	523	617
490	27880	601	534	663
491	27880	615	519	656
492	27880	581	559	653
493	27880	584	573	675
494	27880	609	536	659
495	27880	583	552	679
496	27880	587	544	675
497	27880	595	567	677
498	27880	613	532	656
499	27880	577	552	619
500	27880	548	560	662
501	27880	603	541	619
502	27880	613	499	658
503	27880	617	525	677
504	27880	590	546	651
505	27880	580	561	687
506	27880	589	526	657
507	27880	555	539	631
508	27880	584	574	622
509	27880	613	538	651
510	27880	603	555	666
511	27880	555	540	664
512	27880	625	568	623
513	27880	569	539	653
514	27880	572	532	679
515	27880	594	555	642
516	27880	595	513	685
517	27880	577	522	657
518	27880	575	568	673
519	27880	569	608	652
520	27880	591	574	657
521	27880	602	574	642
522	27880	571	554	655
523	27880	547	556	611
524	27880	586	580	662
525	27880	599	528	663
526	27880	592	518	649
527	27880	594	542	621
528	27880	596	547	703
529	27880	607	549	648
530	27880	547	550	637
531	27880	575	566	666
532	27880	559	564	673
533	27880	549	552	652
534	27880	593	506	648
535	27880	601	522	667
536	27880	616	544	646
537	27880	620	596	595
538	27880	599	498	686
539	27880	629	568	630
540	27880	590	537	659
541	27880	588	542	658
542	27880	613	522	643
543	27880	600	550	662
544	27880	563	512	712
545	27880	590	535	643
546	27880	573	532	650
547	27880	586	529	656
548	27880	596	562	700
549	27880	585	567	640
550	27880	604	534	664
551	27880	570	541	661
552	27880	579	535	680
553	27880	592	527	632
554	27880	563	528	700
555	27880	596	562	645
556	27880	577	532	649
557	27880	643	530	642
558	27880	586	528	657
559	27880	573	545	644
560	27880	570	574	682
561	27880	569	556	626
562	27880	564	544	660
563	27880	587	534	629
564	27880	582	572	693
565	27880	594	525	654
566	27880	586	524	678
567	27880	614	530	633
568	27880	598	488	666
569	27880	592	552	584
570	27880	602	530	666
571	27880	587	570	636
572	27880	608	565	622
573	27880	621	515	683
574	27880	565	611	609
575	27880	605	568	651
576	27880	602	555	668
577	27880	547	559	665
578	27880	586	559	653
579	27880	549	566	670
580	27880	592	547	637
581	27880	606	528	612
582	27880	610	520	680
583	27880	603	553	634
584	27880	578	545	681
585	27880	614	500	663
586	27880	591	574	637
587	27880	576	555	677
588	27880	577	557	646
589	27880	568	571	699
590	27880	599	536	648
591	27880	624	572	660
592	27880	585	517	633
593	27880	582	557	647
594	27880	615	574	658
595	27880	620	550	675
596	27880	612	534	647
597	27880	597	539	616
598	27880	597	509	677
599	27880	583	550	635
600	27880	618	544	632
601	27880	611	558	613
602	27880	583	538	646
603	27880	591	553	629
604	27880	601	549	666
605	27880	575	546	642
606	27880	615	527	649
607	27880	603	536	615
608	27880	608	528	640
609	27880	547	521	653
610	27880	645	526	624
611	27880	611	556	612
612	27880	580	551	645
613	27880	595	543	646
614	27880	612	520	688
615	27880	598	554	621
616	27880	619	533	629
617	27880	561	557	698
618	27880	599	559	658
619	27880	597	537	676
620	27880	607	521	651
621	27880	613	533	673
622	27880	601	518	677
623	27880	616	527	658
624	27880	585	552	684
625	27880	585	579	693
626	27880	610	555	644
627	27880	630	543	638
628	27880	547	574	685
629	27880	591	509	669
630	27880	581	561	622
631	27880	633	543	663
632	27880	626	574	633
633	27880	582	552	694
634	27880	597	542	688
635	27880	606	523	643
636	27880	595	567	701
637	27880	586	570	637
638	27880	613	509	656
639	27880	609	584	624
640	27880	581	576	621
641	27880	567	533	649
642	27880	626	538	659
643	27880	561	574	677
644	27880	617	516	622
645	27880	602	558	617
646	27880	624	518	641
647	27880	576	533	595
648	27880	631	533	629
649	27880	601	550	642
650	27880	561	524	703
651	27880	613	515	614
652	27880	577	555	653
653	27880	587	569	684
654	27880	603	520	656
655	27880	613	576	610
656	27880	571	571	682
657	27880	616	541	632
658	27880	593	556	682
659	27880	581	536	668
660	27880	601	551	658
661	27880	591	542	661
662	27880	615	539	665
663	27880	543	573	659
664	27880	606	519	648
665	27880	606	588	626
666	27880	623	512	622
667	27880	604	498	699
668	27880	588	545	689
669	27880	620	523	655
670	27880	587	569	629
671	27880	586	580	643
672	27880	597	580	630
673	27880	549	577	683
674	27880	623	558	666
675	27880	622	547	645
676	27880	583	522	680
677	27880	585	545	639
678	27880	581	540	659
679	27880	572	574	643
680	27880	622	534	658
681	27880	640	499	649
682	27880	573	556	606
683	27880	597	503	673
684	27880	610	527	673
685	27880	594	535	647
686	27880	597	527	616
687	27880	632	553	647
688	27880	591	572	654
689	27880	606	532	579
690	27880	599	592	660
691	27880	602	546	622
692	27880	621	594	604
693	27880	635	541	642
694	27880	563	533	672
695	27880	599	581	674
696	27880	627	551	642
697	27880	569	533	655
698	27880	621	553	687
699	27880	556	557	666
700	27880	610	540	614
701	27880	580	560	656
702	27880	613	550	676
703	27880	600	552	581
704	27880	565	526	673
705	27880	586	531	639
706	27880	607	535	639
707	27880	601	535	626
708	27880	625	532	609
709	27880	594	521	650
710	27880	559	524	668
711	27880	578	533	672
712	27880	590	531	668
713	27880	596	529	630
714	27880	609	587	657
715	27880	610	550	624
716	27880	570	559	622
717	27880	610	488	647
718	27880	584	549	653
719	27880	611	558	628
720	27880	610	543	677
721	27880	576	540	665
722	27880	589	496	692
723	27880	624	527	640
724	27880	599	576	682
725	27880	626	538	644
726	27880	590	549	636
727	27880	567	542	659
728	27880	638	524	653
729	27880	589	545	628
730	27880	603	528	646
731	27880	592	539	612
732	27880	598	586	662
733	27880	622	521	656
734	27880	593	533	664
735	27880	575	527	690
736	27880	582	581	624
737	27880	610	530	611
738	27880	577	495	654
739	27880	576	479	660
740	27880	572	561	641
741	27880	590	542	643
742	27880	605	548	643
743	27880	591	542	677
744	27880	607	531	649
745	27880	574	560	678
746	27880	557	517	659
747	27880	592	532	628
748	27880	621	533	622
749	27880	631	533	679
750	27880	629	541	651
751	27880	582	583	626
752	27880	561	553	675
753	27880	583	558	650
754	27880	591	545	684
755	27880	631	548	678
756	27880	586	519	666
757	27880	606	521	676
758	27880	615	560	620
759	27880	579	517	674
760	27880	590	547	614
761	27880	557	522	648
762	27880	574	546	632
763	27880	591	564	656
764	27880	597	529	640
765	27880	570	512	719
766	27880	589	551	673
767	27880	591	528	671
768	27880	611	526	632
769	27880	601	527	636
770	27880	605	556	626
771	27880	617	514	635
772	27880	583	566	634
773	27880	595	559	643
774	27880	577	559	666
775	27880	543	577	621
776	27880	596	504	626
777	27880	611	538	656
778	27880	601	548	671
779	27880	560	557	649
780	27880	609	515	638
781	27880	568	559	680
782	27880	595	546	686
783	27880	558	540	655
784	27880	581	500	674
785	27880	590	548	709
786	27880	598	568	661
787	27880	583	536	691
788	27880	575	583	670
789	27880	575	541	653
790	27880	569	551	676
791	27880	587	545	679
792	27880	570	535	637
793	27880	559	562	634
794	27880	589	541	673
795	27880	571	520	649
796	27880	574	536	670
797	27880	590	516	640
798	27880	579	530	651
799	27880	589	571	646
800	27880	560	568	648
801	27880	596	537	658
802	27880	589	539	661
803	27880	582	564	669
804	27880	576	525	660
805	27880	586	565	641
806	27880	545	557	696
807	27880	581	544	657
808	27880	597	565	675
809	27880	607	533	670
810	27880	582	515	666
811	27880	595	501	659
812	27880	624	543	656
813	27880	591	554	650
814	27880	562	549	686
815	27880	601	493	673
816	27880	593	566	636
817	27880	598	560	624
818	27880	599	535	638
819	27880	619	548	619
820	27880	583	533	641
821	27880	601	547	589
822	27880	613	554	658
823	27880	628	548	656
824	27880	590	526	690
825	27880	555	579	676
826	27880	586	525	668
827	27880	601	563	637
828	27880	564	530	703
829	27880	608	540	675
830	27880	549	570	642
831	27880	565	558	651
832	27880	580	537	649
833	27880	569	550	668
834	27880	596	520	666
835	27880	580	552	673
836	27880	613	540	620
837	27880	575	586	669
838	27880	588	555	607
839	27880	573	582	676
840	27880	604	571	663
841	27880	585	495	668
842	27880	601	589	655
843	27880	603	548	658
844	27880	567	560	682
845	27880	570	561	656
846	27880	582	529	653
847	27880	597	528	658
848	27880	609	527	673
849	27880	627	575	632
850	27880	604	532	655
851	27880	552	541	676
852	27880	568	537	666
853	27880	596	597	648
854	27880	639	537	642
855	27880	594	534	667
856	27880	593	512	645
857	27880	592	541	608
858	27880	595	567	653
859	27880	584	552	681
860	27880	563	515	656
861	27880	560	543	677
862	27880	580	557	625
863	27880	580	549	644
864	27880	551	585	625
865	27880	634	530	629
866	27880	616	545	659
867	27880	572	536	655
868	27880	614	545	655
869	27880	589	535	663
870	27880	594	569	645
871	27880	620	517	648
872	27880	596	564	662
873	27880	583	540	669
874	27880	597	521	651
875	27880	542	576	659
876	27880	534	554	655
877	27880	583	551	668
878	27880	596	544	649
879	27880	576	573	659
880	27880	608	511	632
881	27880	599	558	664
882	27880	579	526	672
883	27880	582	550	672
884	27880	609	564	659
885	27880	584	522	670
886	27880	592	565	626
887	27880	566	567	643
888	27880	609	510	662
889	27880	584	552	653
890	27880	601	524	627
891	27880	583	571	636
892	27880	591	563	673
893	27880	612	571	640
894	27880	618	539	650
895	27880	619	562	643
896	27880	576	541	630
897	27880	547	536	677
898	27880	624	519	658
899	27880	557	552	655
900	27880	595	583	640
901	27880	584	528	661
902	27880	601	511	661
903	27880	592	530	691
904	27880	581	559	650
905	27880	581	553	654
906	27880	598	518	658
907	27880	567	551	681
908	27880	609	529	648
909	27880	537	548	651
910	27880	575	525	658
911	27880	590	509	676
912	27880	580	536	658
913	27880	563	545	658
914	27880	625	573	645
915	27880	576	505	654
916	27880	562	593	661
917	27880	617	542	634
918	27880	605	519	615
919	27880	577	564	672
920	27880	602	514	650
921	27880	585	560	653
922	27880	622	556	644
923	27880	596	533	677
924	27880	572	560	643
925	27880	579	553	639
926	27880	599	533	680
927	27880	585	574	644
928	27880	544	529	649
929	27880	582	542	679
930	27880	594	563	674
931	27880	581	519	658
932	27880	605	569	641
933	27880	569	568	650
934	27880	551	524	657
935	27880	615	541	646
936	27880	571	554	656
937	27880	608	574	659
938	27880	573	548	655
939	27880	572	538	677
940	27880	561	509	705
941	27880	614	538	639
942	27880	625	529	649
943	27880	588	581	600
944	27880	612	550	662
945	27880	589	533	649
946	27880	558	544	650
947	27880	572	540	665
948	27880	589	545	684
949	27880	598	533	662
950	27880	571	541	659
951	27880	589	535	663
952	27880	616	550	600
953	27880	632	545	636
954	27880	585	535	684
955	27880	618	489	701
956	27880	627	530	670
957	27880	578	529	677
958	27880	631	523	667
959	27880	580	545	650
960	27880	623	533	667
961	27880	584	589	638
962	27880	589	554	684
963	27880	589	532	648
964	27880	601	506	654
965	27880	568	520	675
966	27880	597	539	638
967	27880	605	503	672
968	27880	618	525	628
969	27880	602	529	676
970	27880	594	554	669
971	27880	611	531	653
972	27880	622	549	656
973	27880	545	566	651
974	27880	574	524	615
975	27880	569	540	666
976	27880	547	563	658
977	27880	571	539	626
978	27880	595	532	632
979	27880	599	557	704
980	27880	546	538	657
981	27880	591	535	641
982	27880	608	555	587
983	27880	575	534	618
984	27880	585	558	668
985	27880	565	513	645
986	27880	598	557	649
987	27880	605	521	643
988	27880	613	523	638
989	27880	595	531	697
990	27880	586	573	621
991	27880	577	564	666
992	27880	598	511	660
993	27880	576	531	652
994	27880	595	517	692
995	27880	579	572	637
996	27880	606	522	663
997	27880	570	536	698
998	27880	624	536	644
999	27880	618	554	641

## Sheet: Supplementary Table 2F
Supplementary Table 2F. Randomised tandem regulated chromatin domains in the long-range (100Kb-1Mb) in patients when compared with controls
Randomisation Run Number	Total regions	TRCDs*	Opposite TRCDs	Non-TRCDs			*:tandem regulated chromatin domains
0	27880	182	170	180
1	27880	150	172	185
2	27880	173	162	161
3	27880	155	153	180
4	27880	169	144	172
5	27880	150	188	168
6	27880	175	141	178
7	27880	146	127	190
8	27880	160	176	183
9	27880	167	162	180
10	27880	162	155	175
11	27880	141	181	186
12	27880	143	158	179
13	27880	169	139	185
14	27880	151	162	187
15	27880	151	192	185
16	27880	158	175	165
17	27880	159	168	194
18	27880	162	157	178
19	27880	179	137	173
20	27880	164	158	193
21	27880	168	164	178
22	27880	160	178	187
23	27880	160	143	187
24	27880	186	138	197
25	27880	158	165	185
26	27880	169	163	148
27	27880	153	163	168
28	27880	158	167	182
29	27880	164	156	176
30	27880	154	165	169
31	27880	160	154	195
32	27880	143	182	167
33	27880	148	144	168
34	27880	182	175	188
35	27880	167	155	194
36	27880	189	144	160
37	27880	154	157	193
38	27880	157	148	167
39	27880	145	137	179
40	27880	163	149	187
41	27880	157	164	170
42	27880	168	154	170
43	27880	146	130	198
44	27880	154	166	154
45	27880	150	146	198
46	27880	153	166	182
47	27880	157	155	171
48	27880	182	139	173
49	27880	185	149	177
50	27880	158	170	163
51	27880	155	147	189
52	27880	171	155	194
53	27880	150	170	157
54	27880	171	159	191
55	27880	157	151	202
56	27880	193	160	166
57	27880	154	173	193
58	27880	157	161	179
59	27880	152	166	179
60	27880	163	155	182
61	27880	142	147	177
62	27880	143	156	192
63	27880	141	147	174
64	27880	181	169	178
65	27880	157	158	168
66	27880	175	147	184
67	27880	159	154	175
68	27880	158	158	200
69	27880	150	148	173
70	27880	162	165	161
71	27880	178	153	170
72	27880	180	155	168
73	27880	137	181	181
74	27880	158	163	176
75	27880	161	167	169
76	27880	165	140	170
77	27880	167	170	170
78	27880	172	146	154
79	27880	156	179	154
80	27880	152	159	182
81	27880	150	157	203
82	27880	169	143	191
83	27880	194	152	166
84	27880	168	158	157
85	27880	144	162	191
86	27880	149	158	200
87	27880	171	161	182
88	27880	165	152	189
89	27880	155	171	199
90	27880	174	162	170
91	27880	173	163	165
92	27880	164	165	158
93	27880	178	163	178
94	27880	162	159	167
95	27880	152	159	169
96	27880	139	153	180
97	27880	151	157	189
98	27880	164	148	178
99	27880	165	160	178
100	27880	165	151	173
101	27880	135	176	196
102	27880	159	158	166
103	27880	170	164	169
104	27880	146	139	173
105	27880	192	155	182
106	27880	160	149	151
107	27880	161	146	156
108	27880	157	177	155
109	27880	162	141	179
110	27880	163	154	163
111	27880	165	152	168
112	27880	161	159	160
113	27880	176	162	180
114	27880	148	151	187
115	27880	162	163	184
116	27880	153	140	188
117	27880	168	158	176
118	27880	155	176	164
119	27880	149	165	166
120	27880	164	176	167
121	27880	155	177	177
122	27880	167	146	166
123	27880	173	154	169
124	27880	158	151	189
125	27880	151	143	201
126	27880	182	164	153
127	27880	168	168	161
128	27880	163	182	155
129	27880	170	148	161
130	27880	171	140	171
131	27880	165	159	194
132	27880	142	151	170
133	27880	155	179	177
134	27880	179	156	166
135	27880	154	158	180
136	27880	157	166	178
137	27880	171	145	172
138	27880	160	125	182
139	27880	165	148	184
140	27880	175	151	169
141	27880	165	162	191
142	27880	174	150	196
143	27880	156	180	156
144	27880	147	138	201
145	27880	148	186	153
146	27880	144	134	172
147	27880	157	173	166
148	27880	172	170	187
149	27880	155	162	189
150	27880	157	167	196
151	27880	139	158	180
152	27880	156	167	183
153	27880	163	166	174
154	27880	163	156	199
155	27880	159	164	180
156	27880	167	159	172
157	27880	145	166	173
158	27880	158	141	168
159	27880	179	149	166
160	27880	180	150	174
161	27880	169	156	160
162	27880	162	162	176
163	27880	171	158	186
164	27880	166	148	182
165	27880	137	147	185
166	27880	179	150	172
167	27880	171	164	170
168	27880	164	151	161
169	27880	142	163	171
170	27880	163	153	173
171	27880	157	158	176
172	27880	145	161	171
173	27880	173	164	191
174	27880	169	168	173
175	27880	180	151	161
176	27880	145	154	193
177	27880	182	134	189
178	27880	159	163	181
179	27880	163	183	163
180	27880	159	141	172
181	27880	154	169	182
182	27880	162	156	172
183	27880	173	152	160
184	27880	149	159	178
185	27880	172	166	185
186	27880	150	184	162
187	27880	167	150	184
188	27880	164	173	161
189	27880	177	163	186
190	27880	155	174	170
191	27880	159	148	182
192	27880	178	179	165
193	27880	180	144	179
194	27880	138	192	174
195	27880	168	170	165
196	27880	153	149	172
197	27880	164	146	177
198	27880	173	140	192
199	27880	173	152	185
200	27880	145	168	168
201	27880	160	147	188
202	27880	156	171	181
203	27880	157	161	176
204	27880	154	168	184
205	27880	161	159	173
206	27880	161	155	187
207	27880	146	168	174
208	27880	129	157	183
209	27880	173	142	183
210	27880	165	137	186
211	27880	154	167	175
212	27880	153	164	178
213	27880	156	173	183
214	27880	138	183	195
215	27880	162	151	165
216	27880	161	144	185
217	27880	162	159	164
218	27880	161	157	184
219	27880	162	169	183
220	27880	157	178	166
221	27880	174	158	167
222	27880	146	132	174
223	27880	166	164	157
224	27880	171	164	170
225	27880	163	168	185
226	27880	148	169	153
227	27880	166	142	170
228	27880	157	158	205
229	27880	160	145	180
230	27880	156	159	165
231	27880	159	173	189
232	27880	170	146	171
233	27880	150	165	196
234	27880	148	152	197
235	27880	143	160	176
236	27880	175	156	193
237	27880	158	155	182
238	27880	154	163	188
239	27880	173	169	163
240	27880	158	161	176
241	27880	145	153	158
242	27880	142	163	174
243	27880	169	156	178
244	27880	151	158	187
245	27880	152	138	190
246	27880	159	139	181
247	27880	164	151	172
248	27880	159	158	190
249	27880	153	149	162
250	27880	166	169	161
251	27880	173	163	142
252	27880	159	176	173
253	27880	173	171	177
254	27880	153	171	162
255	27880	148	163	188
256	27880	149	166	159
257	27880	171	151	173
258	27880	164	159	178
259	27880	153	152	196
260	27880	150	178	183
261	27880	166	153	163
262	27880	164	152	197
263	27880	158	148	167
264	27880	153	153	177
265	27880	145	178	179
266	27880	169	166	167
267	27880	151	149	178
268	27880	155	171	179
269	27880	141	152	153
270	27880	141	173	175
271	27880	162	168	176
272	27880	153	163	177
273	27880	161	153	169
274	27880	132	171	178
275	27880	145	166	180
276	27880	163	160	164
277	27880	143	169	183
278	27880	142	148	158
279	27880	130	168	221
280	27880	175	151	171
281	27880	159	150	171
282	27880	140	155	171
283	27880	159	142	182
284	27880	164	147	192
285	27880	169	159	170
286	27880	157	153	177
287	27880	159	161	181
288	27880	157	148	173
289	27880	156	141	174
290	27880	151	162	170
291	27880	179	133	204
292	27880	160	151	159
293	27880	159	159	177
294	27880	168	167	176
295	27880	185	137	154
296	27880	170	154	179
297	27880	183	134	170
298	27880	149	147	186
299	27880	183	158	171
300	27880	150	170	186
301	27880	169	172	149
302	27880	161	161	185
303	27880	168	156	182
304	27880	150	159	191
305	27880	147	166	176
306	27880	149	178	170
307	27880	150	172	176
308	27880	169	172	166
309	27880	158	161	208
310	27880	163	153	180
311	27880	164	137	175
312	27880	173	156	175
313	27880	157	151	166
314	27880	149	174	185
315	27880	170	158	167
316	27880	159	162	170
317	27880	171	148	162
318	27880	165	163	192
319	27880	194	137	175
320	27880	156	162	158
321	27880	171	162	170
322	27880	150	167	175
323	27880	155	156	164
324	27880	179	138	188
325	27880	154	175	178
326	27880	170	133	185
327	27880	165	155	159
328	27880	166	155	192
329	27880	156	152	178
330	27880	149	159	182
331	27880	157	155	182
332	27880	176	142	168
333	27880	161	166	182
334	27880	178	124	180
335	27880	170	157	181
336	27880	171	158	161
337	27880	148	158	187
338	27880	161	136	184
339	27880	153	166	169
340	27880	164	162	164
341	27880	156	160	201
342	27880	175	140	166
343	27880	174	140	174
344	27880	155	164	161
345	27880	160	145	173
346	27880	146	163	164
347	27880	148	156	150
348	27880	152	154	183
349	27880	184	153	171
350	27880	165	157	194
351	27880	178	130	196
352	27880	167	150	150
353	27880	150	168	171
354	27880	161	153	184
355	27880	176	162	167
356	27880	150	175	178
357	27880	170	151	172
358	27880	171	168	190
359	27880	185	125	178
360	27880	160	184	173
361	27880	179	145	180
362	27880	158	141	182
363	27880	164	154	159
364	27880	168	156	163
365	27880	159	151	166
366	27880	151	172	173
367	27880	167	153	188
368	27880	176	159	185
369	27880	188	170	189
370	27880	145	150	165
371	27880	159	185	163
372	27880	143	180	170
373	27880	152	145	181
374	27880	157	152	168
375	27880	158	173	184
376	27880	141	170	179
377	27880	151	166	164
378	27880	160	153	176
379	27880	139	148	192
380	27880	158	151	165
381	27880	156	144	190
382	27880	164	145	177
383	27880	146	151	180
384	27880	155	169	164
385	27880	150	144	183
386	27880	154	168	185
387	27880	150	173	167
388	27880	155	162	171
389	27880	157	139	185
390	27880	163	156	183
391	27880	155	180	159
392	27880	195	152	186
393	27880	149	169	170
394	27880	167	130	177
395	27880	154	160	203
396	27880	153	188	173
397	27880	157	166	181
398	27880	154	164	167
399	27880	147	160	189
400	27880	165	168	164
401	27880	164	133	192
402	27880	161	155	197
403	27880	150	169	191
404	27880	151	173	179
405	27880	150	149	187
406	27880	150	149	173
407	27880	181	131	157
408	27880	139	153	183
409	27880	150	152	183
410	27880	156	140	182
411	27880	196	161	188
412	27880	159	176	174
413	27880	167	151	195
414	27880	174	157	175
415	27880	161	158	173
416	27880	161	158	147
417	27880	167	165	166
418	27880	157	160	174
419	27880	158	153	187
420	27880	143	172	165
421	27880	150	155	181
422	27880	160	158	178
423	27880	174	156	191
424	27880	166	155	180
425	27880	145	175	180
426	27880	164	147	171
427	27880	152	149	178
428	27880	153	189	191
429	27880	148	144	179
430	27880	174	153	181
431	27880	164	151	188
432	27880	164	186	157
433	27880	153	156	183
434	27880	139	152	162
435	27880	165	153	199
436	27880	172	155	160
437	27880	162	179	162
438	27880	166	170	182
439	27880	157	164	177
440	27880	166	151	183
441	27880	158	154	199
442	27880	159	143	192
443	27880	150	155	209
444	27880	169	164	170
445	27880	173	147	154
446	27880	160	141	182
447	27880	150	159	177
448	27880	144	177	173
449	27880	169	144	184
450	27880	171	147	167
451	27880	156	149	181
452	27880	162	165	149
453	27880	151	158	186
454	27880	188	159	172
455	27880	158	158	170
456	27880	155	178	164
457	27880	145	157	182
458	27880	147	172	188
459	27880	155	152	179
460	27880	152	169	189
461	27880	170	131	172
462	27880	157	149	197
463	27880	165	155	150
464	27880	169	170	157
465	27880	152	163	188
466	27880	160	172	159
467	27880	172	157	184
468	27880	171	154	186
469	27880	151	160	179
470	27880	147	163	162
471	27880	147	144	176
472	27880	171	144	176
473	27880	187	135	178
474	27880	171	147	163
475	27880	183	188	162
476	27880	160	166	188
477	27880	169	166	163
478	27880	159	163	181
479	27880	180	149	176
480	27880	170	155	172
481	27880	159	169	204
482	27880	170	161	171
483	27880	148	156	191
484	27880	167	152	203
485	27880	151	138	188
486	27880	159	166	195
487	27880	155	158	174
488	27880	145	169	174
489	27880	154	153	192
490	27880	157	148	164
491	27880	157	163	162
492	27880	150	161	173
493	27880	162	144	176
494	27880	158	169	168
495	27880	171	152	168
496	27880	155	169	154
497	27880	162	162	175
498	27880	171	162	161
499	27880	176	157	168
500	27880	136	152	192
501	27880	162	142	170
502	27880	145	150	179
503	27880	163	135	172
504	27880	167	157	163
505	27880	163	150	182
506	27880	167	156	155
507	27880	134	134	193
508	27880	173	143	193
509	27880	191	145	160
510	27880	184	164	174
511	27880	173	133	198
512	27880	157	169	190
513	27880	159	171	163
514	27880	171	170	188
515	27880	156	167	156
516	27880	160	134	174
517	27880	166	162	168
518	27880	159	175	174
519	27880	180	163	155
520	27880	151	149	159
521	27880	149	167	192
522	27880	157	164	185
523	27880	145	156	175
524	27880	148	180	177
525	27880	160	182	173
526	27880	171	173	194
527	27880	152	162	191
528	27880	166	138	168
529	27880	146	168	192
530	27880	161	162	173
531	27880	153	150	164
532	27880	159	164	161
533	27880	158	149	160
534	27880	139	199	169
535	27880	158	142	185
536	27880	188	151	154
537	27880	167	171	161
538	27880	155	170	161
539	27880	144	145	195
540	27880	166	158	183
541	27880	132	173	165
542	27880	141	158	196
543	27880	139	163	176
544	27880	167	154	202
545	27880	178	160	182
546	27880	176	159	179
547	27880	178	164	189
548	27880	149	168	163
549	27880	153	159	187
550	27880	156	154	183
551	27880	160	158	174
552	27880	145	150	173
553	27880	164	171	171
554	27880	159	164	189
555	27880	172	144	182
556	27880	190	139	179
557	27880	163	131	180
558	27880	148	152	185
559	27880	148	170	191
560	27880	163	157	179
561	27880	148	158	191
562	27880	170	153	159
563	27880	142	157	179
564	27880	159	153	174
565	27880	170	144	158
566	27880	156	159	142
567	27880	135	184	170
568	27880	167	166	177
569	27880	158	174	173
570	27880	150	165	204
571	27880	150	146	175
572	27880	174	159	160
573	27880	155	149	166
574	27880	147	138	186
575	27880	172	156	167
576	27880	157	158	170
577	27880	163	159	176
578	27880	181	160	174
579	27880	172	171	171
580	27880	161	150	176
581	27880	146	154	164
582	27880	138	151	183
583	27880	155	158	201
584	27880	174	163	161
585	27880	165	164	184
586	27880	175	174	166
587	27880	175	154	164
588	27880	165	165	173
589	27880	182	154	176
590	27880	153	162	182
591	27880	145	163	173
592	27880	146	164	181
593	27880	144	153	199
594	27880	172	152	185
595	27880	178	155	169
596	27880	168	170	175
597	27880	163	167	171
598	27880	172	159	173
599	27880	143	169	167
600	27880	147	144	208
601	27880	159	169	164
602	27880	170	160	181
603	27880	186	162	165
604	27880	160	168	173
605	27880	169	177	179
606	27880	148	174	193
607	27880	179	146	194
608	27880	176	157	177
609	27880	183	159	167
610	27880	165	166	172
611	27880	165	145	185
612	27880	146	163	167
613	27880	152	162	166
614	27880	159	161	199
615	27880	155	147	173
616	27880	174	142	167
617	27880	175	147	171
618	27880	157	150	167
619	27880	145	179	177
620	27880	142	151	174
621	27880	175	166	179
622	27880	143	157	192
623	27880	160	154	177
624	27880	160	143	166
625	27880	163	154	177
626	27880	146	173	181
627	27880	163	162	170
628	27880	156	149	180
629	27880	153	133	201
630	27880	157	134	173
631	27880	175	154	162
632	27880	138	159	180
633	27880	168	160	164
634	27880	161	148	174
635	27880	161	166	182
636	27880	141	178	190
637	27880	145	181	185
638	27880	152	164	174
639	27880	159	143	180
640	27880	177	133	195
641	27880	161	134	186
642	27880	139	173	184
643	27880	164	160	158
644	27880	188	159	152
645	27880	160	169	171
646	27880	168	168	162
647	27880	166	144	175
648	27880	131	164	179
649	27880	161	161	176
650	27880	159	164	212
651	27880	145	145	204
652	27880	159	160	155
653	27880	151	158	206
654	27880	154	161	189
655	27880	160	165	180
656	27880	170	150	191
657	27880	156	155	172
658	27880	151	162	182
659	27880	156	156	178
660	27880	172	161	177
661	27880	149	151	155
662	27880	173	157	156
663	27880	187	160	184
664	27880	163	155	168
665	27880	143	164	181
666	27880	153	162	183
667	27880	159	148	179
668	27880	165	156	200
669	27880	158	157	166
670	27880	153	155	177
671	27880	162	168	185
672	27880	154	166	170
673	27880	156	165	187
674	27880	134	174	164
675	27880	146	146	183
676	27880	153	146	193
677	27880	160	142	172
678	27880	150	145	177
679	27880	160	164	173
680	27880	176	160	192
681	27880	139	157	168
682	27880	155	159	180
683	27880	160	153	177
684	27880	190	156	167
685	27880	159	155	191
686	27880	161	141	170
687	27880	164	151	153
688	27880	152	144	199
689	27880	168	136	201
690	27880	146	165	190
691	27880	154	164	175
692	27880	153	164	200
693	27880	166	154	175
694	27880	164	164	175
695	27880	177	146	161
696	27880	174	158	169
697	27880	146	156	179
698	27880	162	177	174
699	27880	169	138	174
700	27880	163	155	164
701	27880	154	158	200
702	27880	160	157	177
703	27880	171	150	171
704	27880	155	165	190
705	27880	151	172	211
706	27880	140	144	172
707	27880	148	136	171
708	27880	162	167	185
709	27880	165	165	167
710	27880	173	142	185
711	27880	179	156	172
712	27880	182	160	190
713	27880	168	170	163
714	27880	167	173	186
715	27880	167	159	174
716	27880	155	174	150
717	27880	164	151	177
718	27880	185	150	180
719	27880	141	153	181
720	27880	152	153	182
721	27880	155	145	177
722	27880	182	155	174
723	27880	154	139	167
724	27880	173	180	167
725	27880	157	156	177
726	27880	165	170	175
727	27880	162	163	184
728	27880	178	156	186
729	27880	155	160	195
730	27880	167	169	190
731	27880	137	168	185
732	27880	147	149	174
733	27880	161	132	178
734	27880	161	172	180
735	27880	180	150	168
736	27880	147	151	171
737	27880	153	149	156
738	27880	154	180	164
739	27880	139	136	184
740	27880	159	153	157
741	27880	147	165	183
742	27880	172	174	159
743	27880	166	147	180
744	27880	166	148	168
745	27880	155	176	176
746	27880	160	152	178
747	27880	157	160	174
748	27880	147	151	185
749	27880	164	155	184
750	27880	169	140	184
751	27880	140	168	160
752	27880	157	159	210
753	27880	162	153	169
754	27880	145	174	181
755	27880	166	150	174
756	27880	156	168	170
757	27880	172	161	155
758	27880	173	155	174
759	27880	162	167	187
760	27880	162	154	174
761	27880	155	168	168
762	27880	150	138	184
763	27880	171	163	193
764	27880	151	167	159
765	27880	170	169	175
766	27880	168	163	190
767	27880	159	136	174
768	27880	172	169	171
769	27880	168	162	173
770	27880	167	161	175
771	27880	165	161	169
772	27880	169	149	195
773	27880	176	179	176
774	27880	157	164	183
775	27880	163	179	150
776	27880	140	164	198
777	27880	172	148	183
778	27880	164	170	179
779	27880	157	177	175
780	27880	144	160	189
781	27880	174	166	186
782	27880	161	149	197
783	27880	135	152	184
784	27880	154	154	172
785	27880	169	157	164
786	27880	151	154	177
787	27880	156	156	142
788	27880	147	147	168
789	27880	164	171	177
790	27880	155	162	186
791	27880	158	170	156
792	27880	172	180	174
793	27880	155	156	181
794	27880	190	154	166
795	27880	139	151	180
796	27880	154	167	159
797	27880	170	156	185
798	27880	154	132	187
799	27880	161	154	160
800	27880	148	161	173
801	27880	162	166	187
802	27880	177	143	176
803	27880	181	165	161
804	27880	179	158	194
805	27880	157	154	179
806	27880	170	163	163
807	27880	153	167	178
808	27880	161	178	165
809	27880	147	152	164
810	27880	152	158	193
811	27880	162	162	167
812	27880	151	151	183
813	27880	163	163	177
814	27880	142	169	193
815	27880	160	155	158
816	27880	161	150	172
817	27880	175	137	180
818	27880	147	166	176
819	27880	156	173	185
820	27880	171	163	178
821	27880	160	170	185
822	27880	158	144	179
823	27880	150	159	193
824	27880	160	159	164
825	27880	166	153	182
826	27880	150	173	167
827	27880	179	157	204
828	27880	171	140	179
829	27880	169	167	175
830	27880	161	175	161
831	27880	181	148	176
832	27880	151	147	179
833	27880	143	165	171
834	27880	165	142	182
835	27880	170	159	195
836	27880	160	161	189
837	27880	157	162	165
838	27880	183	151	165
839	27880	159	151	192
840	27880	143	178	169
841	27880	185	154	181
842	27880	164	163	179
843	27880	159	149	182
844	27880	162	153	169
845	27880	175	136	201
846	27880	148	177	174
847	27880	147	165	183
848	27880	139	170	167
849	27880	145	166	171
850	27880	145	171	191
851	27880	175	161	187
852	27880	165	156	179
853	27880	157	158	158
854	27880	150	192	191
855	27880	138	140	180
856	27880	146	151	177
857	27880	170	156	172
858	27880	167	171	187
859	27880	152	161	176
860	27880	174	156	164
861	27880	164	174	179
862	27880	160	157	171
863	27880	174	146	200
864	27880	148	161	175
865	27880	156	151	167
866	27880	170	169	186
867	27880	164	153	163
868	27880	167	136	173
869	27880	172	165	210
870	27880	171	160	173
871	27880	162	159	165
872	27880	162	122	189
873	27880	163	155	171
874	27880	175	151	192
875	27880	164	150	175
876	27880	158	145	182
877	27880	147	186	187
878	27880	171	148	168
879	27880	141	150	177
880	27880	169	148	187
881	27880	140	154	214
882	27880	152	163	193
883	27880	144	154	207
884	27880	151	149	204
885	27880	156	165	165
886	27880	155	173	192
887	27880	146	177	185
888	27880	159	155	170
889	27880	176	159	158
890	27880	140	159	193
891	27880	151	163	180
892	27880	162	164	187
893	27880	135	152	196
894	27880	155	169	190
895	27880	137	171	189
896	27880	175	166	177
897	27880	167	137	179
898	27880	148	157	171
899	27880	152	178	167
900	27880	161	175	181
901	27880	150	165	191
902	27880	162	167	168
903	27880	157	168	186
904	27880	145	133	194
905	27880	157	173	182
906	27880	160	123	206
907	27880	147	169	171
908	27880	149	154	175
909	27880	144	177	169
910	27880	163	139	183
911	27880	166	149	168
912	27880	166	158	197
913	27880	168	158	161
914	27880	141	161	199
915	27880	183	159	181
916	27880	163	165	185
917	27880	163	155	166
918	27880	160	154	162
919	27880	158	175	182
920	27880	162	163	180
921	27880	170	168	178
922	27880	161	175	171
923	27880	169	167	179
924	27880	151	172	166
925	27880	169	145	168
926	27880	143	173	182
927	27880	152	162	204
928	27880	154	164	174
929	27880	164	151	173
930	27880	165	150	182
931	27880	148	176	189
932	27880	147	157	169
933	27880	162	159	168
934	27880	151	151	182
935	27880	162	161	159
936	27880	141	162	197
937	27880	161	157	165
938	27880	149	169	169
939	27880	155	161	167
940	27880	155	146	190
941	27880	157	148	208
942	27880	184	157	175
943	27880	166	141	161
944	27880	161	165	189
945	27880	188	156	158
946	27880	167	149	204
947	27880	148	152	189
948	27880	147	163	173
949	27880	168	174	190
950	27880	150	151	200
951	27880	180	154	179
952	27880	175	154	197
953	27880	159	142	180
954	27880	139	159	203
955	27880	179	152	168
956	27880	170	143	172
957	27880	178	168	176
958	27880	151	167	172
959	27880	164	157	175
960	27880	157	154	169
961	27880	156	180	187
962	27880	174	149	172
963	27880	161	162	186
964	27880	163	154	188
965	27880	173	183	170
966	27880	156	171	202
967	27880	134	140	175
968	27880	157	168	179
969	27880	140	163	189
970	27880	162	176	178
971	27880	166	157	178
972	27880	155	169	163
973	27880	152	155	188
974	27880	152	164	198
975	27880	161	159	162
976	27880	134	165	159
977	27880	154	141	182
978	27880	159	160	187
979	27880	158	177	170
980	27880	144	165	186
981	27880	169	154	172
982	27880	160	158	184
983	27880	189	161	166
984	27880	158	148	189
985	27880	176	161	171
986	27880	154	157	154
987	27880	151	147	167
988	27880	169	175	171
989	27880	153	147	192
990	27880	166	141	168
991	27880	177	155	164
992	27880	144	150	172
993	27880	163	168	177
994	27880	144	168	190
995	27880	174	171	151
996	27880	195	172	172
997	27880	179	155	173
998	27880	151	163	187
999	27880	170	173	166
